# Supplementary material for: 2-(3-Meth­oxy­phen­yl)-1,3-dihydro-1,3,2-benzodiaza­borole
Source: Acta Crystallogr Sect E Struct Rep Online. 2012 Jun 30;68(Pt 7):o2241. doi: 10.1107/S1600536812028437 (PMC3394032; doi:10.1107/S1600536812028437)
Supplement: Supplementary file 1 [file e-68-o2241-sup1.cif]

##############################################################################
#                                                                            #
# This CIF contains the data in a paper accepted for publication in          #
# Acta Crystallographica Section E. It conforms to the requirements of       #
# Notes for Authors for Acta Crystallographica Section E, and has been       #
# peer reviewed under the auspices of the IUCr Commission on Journals.       #
#                                                                            #
# Full details of the Crystallographic Information File format               #
# are given in the paper "The Crystallographic Information File (CIF):       #
# a New Standard Archive File for Crystallography" by S. R. Hall, F. H.      #
# Allen and I. D. Brown [Acta Cryst. (1991), A47, 655-685].                  #
#                                                                            #
# The current version of the core CIF dictionary is obtainable from          #
# ftp://ftp.iucr.org/pub/cif_core.dic.                                       #
#                                                                            #
# Software is freely available for graphical display of the structure(s)     #
# in this CIF. For information consult the CIF software page                 #
# http://www.iucr.org/resources/cif/software.                                #
#                                                                            #
# This file may be used for bona fide research purposes within the           #
# scientific community so long as proper attribution is given to the journal # 
# article from which it was obtained.                                        #
#                                                                            #
##############################################################################
data_I
_audit_creation_method     SHELXL-97
_publ_contact_author_name     'Ross S. Robinson'
_publ_contact_author_address
;School of Chemistry and Physics
University of KwaZulu-Natal
Private Bag X01
Scottsville
Pietermaritzburg 3209
South Africa
;
_publ_contact_author_email     akermanm@ukzn.ac.za
_publ_contact_author_fax     '+27(0)33 260 5009'
_publ_contact_author_phone     '+27(0)33 260 6363'
loop_
    _publ_author_name
    _publ_author_address
    'Robinson, Ross S.'
;
School of Chemistry and Physics
University of KwaZulu-Natal
Private Bag X01
Scottsville
Pietermaritzburg 3209
South Africa
;
    'Sithebe, Siphamandla'
;
School of Chemistry and Physics
University of KwaZulu-Natal
Private Bag X01
Scottsville
Pietermaritzburg 3209
South Africa
;
    'Akerman, Matthew P.'
;
School of Chemistry and Physics
University of KwaZulu-Natal
Private Bag X01
Scottsville
Pietermaritzburg 3209
South Africa
;
_chemical_name_systematic
;
2-(3-Methoxyphenyl)-1,3-dihydro-1,3,2-benzodiazaborole
;
_chemical_name_common     ?
_chemical_formula_moiety     'C13 H13 B N2 O'
_chemical_formula_sum     'C13 H13 B N2 O'
_chemical_formula_iupac     'C13 H13 B N2 O'
_chemical_formula_weight     224.06
_chemical_melting_point     ?
_symmetry_cell_setting     orthorhombic
_symmetry_space_group_name_H-M     'P 21 21 21'
_symmetry_space_group_name_Hall     'P 2ac 2ab'
loop_
    _symmetry_equiv_pos_as_xyz
    'x, y, z'
    '-x+1/2, -y, z+1/2'
    'x+1/2, -y+1/2, -z'
    '-x, y+1/2, -z+1/2'
_cell_length_a     7.549(5)
_cell_length_b     12.230(5)
_cell_length_c     12.308(5)
_cell_angle_alpha     90
_cell_angle_beta     90
_cell_angle_gamma     90
_cell_volume     1136.3(10)
_cell_formula_units_Z     4
_cell_measurement_reflns_used     1939
_cell_measurement_theta_min     3.2
_cell_measurement_theta_max     32.1
_cell_measurement_temperature     110(2)
_exptl_crystal_description     needle
_exptl_crystal_colour     colourless
_exptl_crystal_size_max     0.50
_exptl_crystal_size_mid     0.40
_exptl_crystal_size_min     0.40
_exptl_crystal_density_diffrn     1.310
_exptl_crystal_density_meas     ?
_exptl_crystal_density_method     'not measured'
_exptl_crystal_F_000     472
_exptl_absorpt_coefficient_mu     0.083
_exptl_absorpt_correction_type     multi-scan
_exptl_absorpt_process_details     '(Blessing, 1995)'
_exptl_absorpt_correction_T_min     0.9597
_exptl_absorpt_correction_T_max     0.9675
_exptl_special_details     ?
_diffrn_ambient_temperature     110(2)
_diffrn_radiation_type     MoK\a
_diffrn_radiation_wavelength     0.71073
_diffrn_radiation_source     'fine-focus sealed tube'
_diffrn_radiation_monochromator     graphite
_diffrn_measurement_device_type     'Oxford Diffraction Xcalibur 2 CCD'
_diffrn_measurement_method     'omega scans at fixed theta angles'
_diffrn_detector_area_resol_mean     ?
_diffrn_reflns_number     11586
_diffrn_reflns_av_R_equivalents     0.0306
_diffrn_reflns_av_sigmaI/netI     0.0197
_diffrn_reflns_theta_min     3.17
_diffrn_reflns_theta_max     32.10
_diffrn_reflns_theta_full     25.00
_diffrn_measured_fraction_theta_max     0.936
_diffrn_measured_fraction_theta_full     0.999
_diffrn_reflns_limit_h_min     -11
_diffrn_reflns_limit_h_max     7
_diffrn_reflns_limit_k_min     -17
_diffrn_reflns_limit_k_max     18
_diffrn_reflns_limit_l_min     -18
_diffrn_reflns_limit_l_max     18
_diffrn_standards_number     0
_diffrn_standards_interval_count     0
_diffrn_standards_interval_time     0
_diffrn_standards_decay_%     0
_refine_special_details
;
Refinement of <i>F</i>^2^ against ALL reflections. The weighted <i>R</i>-factor
<i>wR</i> and goodness of fit <i>S</i> are based on <i>F</i>^2^, conventional
<i>R</i>-factors <i>R</i> are based on <i>F</i>, with <i>F</i> set to zero for
negative <i>F</i>^2^. The threshold expression of <i>F</i>^2^ >
2\s(<i>F</i>^2^) is used only for calculating <i>R</i>-factors(gt) <i>etc</i>.
and is not relevant to the choice of reflections for refinement.
<i>R</i>-factors based on <i>F</i>^2^ are statistically about twice as large
as those based on <i>F</i>, and <i>R</i>- factors based on ALL data will be
even larger.
;
_reflns_number_total     2125
_reflns_number_gt     1939
_reflns_threshold_expression     I>2\s(I)
_refine_ls_structure_factor_coef     Fsqd
_refine_ls_matrix_type     full
_refine_ls_R_factor_all     0.0377
_refine_ls_R_factor_gt     0.0344
_refine_ls_wR_factor_gt     0.0928
_refine_ls_wR_factor_ref     0.0940
_refine_ls_goodness_of_fit_ref     1.045
_refine_ls_restrained_S_all     1.045
_refine_ls_number_reflns     2125
_refine_ls_number_parameters     164
_refine_ls_number_restraints     0
_refine_ls_hydrogen_treatment     mixed
_refine_ls_weighting_scheme     calc
_refine_ls_weighting_details
         'calc w=1/[\s^2^(Fo^2^)+(0.0725P)^2^+0.0000P] where P=(Fo^2^+2Fc^2^)/3'
_atom_sites_solution_hydrogens     geom
_atom_sites_solution_primary     direct
_atom_sites_solution_secondary     difmap
_refine_ls_shift/su_max     0.000
_refine_ls_shift/su_mean     0.000
_refine_diff_density_max     0.324
_refine_diff_density_min     -0.204
_refine_ls_extinction_method     'SHELXL97 (Sheldrick, 2008)'
_refine_ls_extinction_coef     0.058(6)
_refine_ls_extinction_expression
                                    Fc^*^=kFc[1+0.001xFc^2^\l^3^/sin(2\q)]^-1/4^
loop_
    _atom_type_symbol
    _atom_type_description
    _atom_type_scat_dispersion_real
    _atom_type_scat_dispersion_imag
    _atom_type_scat_source
    C C 0.0033 0.0016 'International Tables Vol C Tables 4.2.6.8 and 6.1.1.4'
    H H 0.0000 0.0000 'International Tables Vol C Tables 4.2.6.8 and 6.1.1.4'
    C C 0.0033 0.0016 'International Tables Vol C Tables 4.2.6.8 and 6.1.1.4'
    N N 0.0061 0.0033 'International Tables Vol C Tables 4.2.6.8 and 6.1.1.4'
    O O 0.0106 0.0060 'International Tables Vol C Tables 4.2.6.8 and 6.1.1.4'
    B B 0.0013 0.0007 'International Tables Vol C Tables 4.2.6.8 and 6.1.1.4'
_computing_data_collection     'CrysAlis CCD (Oxford Diffraction, 2008)'
_computing_cell_refinement     'CrysAlis CCD (Oxford Diffraction, 2008)'
_computing_data_reduction     'CrysAlis RED (Oxford Diffraction, 2008)'
_computing_structure_solution     'SHELXS97 (Sheldrick, 2008)'
_computing_structure_refinement     'SHELXL97 (Sheldrick, 2008)'
_computing_molecular_graphics
  'Mercury (Macrae <i>et al.</i>, 2006) and POV-RAY (Cason <i>et al.</i>, 2002)'
_computing_publication_material     'publCIF (Westrip, 2010)'
loop_
    _atom_site_type_symbol
    _atom_site_label
    _atom_site_fract_x
    _atom_site_fract_y
    _atom_site_fract_z
    _atom_site_U_iso_or_equiv
    _atom_site_adp_type
    _atom_site_calc_flag
    _atom_site_refinement_flags
    _atom_site_occupancy
    _atom_site_symmetry_multiplicity
    _atom_site_disorder_assembly
    _atom_site_disorder_group
    O O001 0.68887(13) 0.34747(7) 1.11670(7) 0.0238(2) Uani d . 1 1 . .
    N N2 0.86812(15) 0.17066(8) 0.71418(8) 0.0184(2) Uani d . 1 1 . .
    N N1 0.69146(14) 0.27984(8) 0.61068(8) 0.0187(2) Uani d . 1 1 . .
    C C8 0.85853(16) 0.12575(9) 0.61012(9) 0.0171(2) Uani d . 1 1 . .
    C C2 0.73726(16) 0.30830(10) 0.92377(10) 0.0179(2) Uani d . 1 1 . .
    H H2 0.7848 0.2380 0.9388 0.022 Uiso calc R 1 1 . .
    C C6 0.65474(16) 0.44957(10) 0.79625(10) 0.0217(2) Uani d . 1 1 . .
    H H6 0.6449 0.4756 0.7238 0.026 Uiso calc R 1 1 . .
    C C11 0.78716(17) 0.07371(10) 0.39528(10) 0.0208(2) Uani d . 1 1 . .
    H H11 0.7634 0.0544 0.3219 0.025 Uiso calc R 1 1 . .
    C C13 0.74943(16) 0.19384(9) 0.54613(9) 0.0168(2) Uani d . 1 1 . .
    C C12 0.71345(16) 0.16880(10) 0.43846(9) 0.0194(2) Uani d . 1 1 . .
    H H12 0.6407 0.2151 0.3954 0.023 Uiso calc R 1 1 . .
    C C1 0.72155(16) 0.34445(10) 0.81557(9) 0.0181(2) Uani d . 1 1 . .
    C C9 0.93295(17) 0.03188(10) 0.56632(11) 0.0203(2) Uani d . 1 1 . .
    H H9 1.0075 -0.0139 0.6087 0.024 Uiso calc R 1 1 . .
    C C4 0.61570(17) 0.47951(10) 0.98828(10) 0.0228(3) Uani d . 1 1 . .
    H H4 0.5789 0.5249 1.0467 0.027 Uiso calc R 1 1 . .
    C C3 0.68309(17) 0.37557(10) 1.00871(10) 0.0193(2) Uani d . 1 1 . .
    C C5 0.60273(18) 0.51624(10) 0.88201(11) 0.0241(3) Uani d . 1 1 . .
    H H5 0.5580 0.5874 0.8677 0.029 Uiso calc R 1 1 . .
    C C10 0.89523(17) 0.00661(10) 0.45839(10) 0.0213(2) Uani d . 1 1 . .
    H H10 0.9442 -0.0577 0.4272 0.026 Uiso calc R 1 1 . .
    C C7 0.7662(2) 0.24408(11) 1.14365(11) 0.0296(3) Uani d . 1 1 . .
    H H7A 0.6947 0.1852 1.1122 0.044 Uiso calc R 1 1 . .
    H H7B 0.7700 0.2358 1.2228 0.044 Uiso calc R 1 1 . .
    H H7C 0.8868 0.2405 1.1144 0.044 Uiso calc R 1 1 . .
    B B1 0.76235(18) 0.26817(10) 0.71788(10) 0.0179(2) Uani d . 1 1 . .
    H H102 0.940(3) 0.1411(15) 0.7630(17) 0.042(5) Uiso d . 1 1 . .
    H H101 0.625(3) 0.3271(17) 0.5846(18) 0.050(6) Uiso d . 1 1 . .
loop_
    _atom_site_aniso_label
    _atom_site_aniso_U_11
    _atom_site_aniso_U_22
    _atom_site_aniso_U_33
    _atom_site_aniso_U_12
    _atom_site_aniso_U_13
    _atom_site_aniso_U_23
    O001 0.0320(5) 0.0242(4) 0.0153(4) 0.0015(4) 0.0037(4) -0.0013(3)
    N2 0.0218(5) 0.0184(4) 0.0150(4) 0.0016(4) -0.0021(4) 0.0006(3)
    N1 0.0233(5) 0.0172(4) 0.0156(4) 0.0040(4) -0.0009(4) 0.0001(4)
    C8 0.0195(5) 0.0166(5) 0.0152(5) -0.0009(4) 0.0005(4) 0.0018(4)
    C2 0.0197(5) 0.0175(5) 0.0166(5) -0.0002(4) 0.0004(4) -0.0011(4)
    C6 0.0237(6) 0.0211(5) 0.0202(5) 0.0015(5) -0.0015(5) 0.0007(4)
    C11 0.0239(6) 0.0214(5) 0.0172(5) -0.0029(5) 0.0019(5) -0.0017(4)
    C13 0.0196(5) 0.0158(4) 0.0150(5) 0.0004(4) 0.0013(4) 0.0009(4)
    C12 0.0224(5) 0.0207(5) 0.0151(5) 0.0000(4) -0.0003(4) 0.0006(4)
    C1 0.0188(5) 0.0185(5) 0.0170(5) -0.0006(4) -0.0008(4) -0.0006(4)
    C9 0.0219(5) 0.0182(5) 0.0207(5) 0.0018(4) 0.0015(5) 0.0018(4)
    C4 0.0243(6) 0.0220(6) 0.0221(6) 0.0024(5) 0.0021(5) -0.0036(4)
    C3 0.0202(5) 0.0210(5) 0.0166(5) -0.0022(4) 0.0010(4) -0.0020(4)
    C5 0.0265(6) 0.0194(5) 0.0265(6) 0.0047(5) -0.0011(5) -0.0010(5)
    C10 0.0242(6) 0.0180(5) 0.0219(5) 0.0004(5) 0.0041(5) -0.0015(4)
    C7 0.0382(7) 0.0313(7) 0.0195(5) 0.0066(6) 0.0031(5) 0.0052(5)
    B1 0.0202(5) 0.0178(5) 0.0157(5) -0.0005(5) 0.0001(5) 0.0003(4)
_geom_special_details
;
All s.u.'s (except the s.u. in the dihedral angle between two l.s. planes) are
estimated using the full covariance matrix. The cell s.u.'s are taken into
account individually in the estimation of s.u.'s in distances, angles and
torsion angles; correlations between s.u.'s in cell parameters are only used
when they are defined by crystal symmetry. An approximate (isotropic)
treatment of cell s.u.'s is used for estimating s.u.'s involving l.s. planes.
;
loop_
    _geom_bond_atom_site_label_1
    _geom_bond_atom_site_label_2
    _geom_bond_site_symmetry_2
    _geom_bond_distance
    _geom_bond_publ_flag
    O001 C3 . 1.3735(15) ?
    O001 C7 . 1.4316(17) ?
    N2 C8 . 1.3954(15) ?
    N2 B1 . 1.4359(17) ?
    N2 H102 . 0.89(2) ?
    N1 C13 . 1.3888(15) ?
    N1 B1 . 1.4309(17) ?
    N1 H101 . 0.83(2) ?
    C8 C9 . 1.3872(17) ?
    C8 C13 . 1.4115(16) ?
    C2 C3 . 1.3918(16) ?
    C2 C1 . 1.4081(17) ?
    C2 H2 . 0.9500 ?
    C6 C5 . 1.3903(18) ?
    C6 C1 . 1.4013(17) ?
    C6 H6 . 0.9500 ?
    C11 C10 . 1.3937(18) ?
    C11 C12 . 1.3945(17) ?
    C11 H11 . 0.9500 ?
    C13 C12 . 1.3870(16) ?
    C12 H12 . 0.9500 ?
    C1 B1 . 1.5527(18) ?
    C9 C10 . 1.3933(19) ?
    C9 H9 . 0.9500 ?
    C4 C5 . 1.3864(19) ?
    C4 C3 . 1.3921(18) ?
    C4 H4 . 0.9500 ?
    C5 H5 . 0.9500 ?
    C10 H10 . 0.9500 ?
    C7 H7A . 0.9800 ?
    C7 H7B . 0.9800 ?
    C7 H7C . 0.9800 ?
loop_
    _geom_angle_atom_site_label_1
    _geom_angle_atom_site_label_2
    _geom_angle_atom_site_label_3
    _geom_angle_site_symmetry_1
    _geom_angle_site_symmetry_3
    _geom_angle
    _geom_angle_publ_flag
    C3 O001 C7 . . 117.27(10) ?
    C8 N2 B1 . . 109.10(10) ?
    C8 N2 H102 . . 119.5(12) ?
    B1 N2 H102 . . 131.1(12) ?
    C13 N1 B1 . . 109.52(10) ?
    C13 N1 H101 . . 119.8(15) ?
    B1 N1 H101 . . 130.7(15) ?
    C9 C8 N2 . . 131.41(11) ?
    C9 C8 C13 . . 120.51(11) ?
    N2 C8 C13 . . 108.07(10) ?
    C3 C2 C1 . . 120.01(11) ?
    C3 C2 H2 . . 120.0 ?
    C1 C2 H2 . . 120.0 ?
    C5 C6 C1 . . 120.72(12) ?
    C5 C6 H6 . . 119.6 ?
    C1 C6 H6 . . 119.6 ?
    C10 C11 C12 . . 120.81(12) ?
    C10 C11 H11 . . 119.6 ?
    C12 C11 H11 . . 119.6 ?
    C12 C13 N1 . . 130.70(11) ?
    C12 C13 C8 . . 121.14(11) ?
    N1 C13 C8 . . 108.15(10) ?
    C13 C12 C11 . . 118.05(12) ?
    C13 C12 H12 . . 121.0 ?
    C11 C12 H12 . . 121.0 ?
    C6 C1 C2 . . 118.61(11) ?
    C6 C1 B1 . . 119.42(11) ?
    C2 C1 B1 . . 121.80(11) ?
    C8 C9 C10 . . 118.12(12) ?
    C8 C9 H9 . . 120.9 ?
    C10 C9 H9 . . 120.9 ?
    C5 C4 C3 . . 119.48(12) ?
    C5 C4 H4 . . 120.3 ?
    C3 C4 H4 . . 120.3 ?
    O001 C3 C2 . . 124.73(11) ?
    O001 C3 C4 . . 114.51(11) ?
    C2 C3 C4 . . 120.76(12) ?
    C4 C5 C6 . . 120.41(12) ?
    C4 C5 H5 . . 119.8 ?
    C6 C5 H5 . . 119.8 ?
    C9 C10 C11 . . 121.36(12) ?
    C9 C10 H10 . . 119.3 ?
    C11 C10 H10 . . 119.3 ?
    O001 C7 H7A . . 109.5 ?
    O001 C7 H7B . . 109.5 ?
    H7A C7 H7B . . 109.5 ?
    O001 C7 H7C . . 109.5 ?
    H7A C7 H7C . . 109.5 ?
    H7B C7 H7C . . 109.5 ?
    N1 B1 N2 . . 105.16(10) ?
    N1 B1 C1 . . 125.44(11) ?
    N2 B1 C1 . . 129.33(11) ?
loop_
    _geom_torsion_atom_site_label_1
    _geom_torsion_atom_site_label_2
    _geom_torsion_atom_site_label_3
    _geom_torsion_atom_site_label_4
    _geom_torsion_site_symmetry_1
    _geom_torsion_site_symmetry_2
    _geom_torsion_site_symmetry_3
    _geom_torsion_site_symmetry_4
    _geom_torsion
    _geom_torsion_publ_flag
    B1 N2 C8 C9 . . . . -178.52(13) ?
    B1 N2 C8 C13 . . . . 0.68(13) ?
    B1 N1 C13 C12 . . . . 178.50(13) ?
    B1 N1 C13 C8 . . . . -0.17(14) ?
    C9 C8 C13 C12 . . . . 0.17(18) ?
    N2 C8 C13 C12 . . . . -179.14(11) ?
    C9 C8 C13 N1 . . . . 178.99(10) ?
    N2 C8 C13 N1 . . . . -0.32(13) ?
    N1 C13 C12 C11 . . . . -178.02(12) ?
    C8 C13 C12 C11 . . . . 0.50(18) ?
    C10 C11 C12 C13 . . . . -0.65(18) ?
    C5 C6 C1 C2 . . . . -0.88(19) ?
    C5 C6 C1 B1 . . . . 174.46(12) ?
    C3 C2 C1 C6 . . . . 1.48(18) ?
    C3 C2 C1 B1 . . . . -173.75(12) ?
    N2 C8 C9 C10 . . . . 178.44(12) ?
    C13 C8 C9 C10 . . . . -0.68(17) ?
    C7 O001 C3 C2 . . . . 3.95(18) ?
    C7 O001 C3 C4 . . . . -176.53(12) ?
    C1 C2 C3 O001 . . . . 178.47(12) ?
    C1 C2 C3 C4 . . . . -1.02(18) ?
    C5 C4 C3 O001 . . . . -179.61(12) ?
    C5 C4 C3 C2 . . . . -0.07(19) ?
    C3 C4 C5 C6 . . . . 0.7(2) ?
    C1 C6 C5 C4 . . . . -0.2(2) ?
    C8 C9 C10 C11 . . . . 0.53(18) ?
    C12 C11 C10 C9 . . . . 0.14(19) ?
    C13 N1 B1 N2 . . . . 0.57(13) ?
    C13 N1 B1 C1 . . . . -176.89(11) ?
    C8 N2 B1 N1 . . . . -0.76(13) ?
    C8 N2 B1 C1 . . . . 176.55(12) ?
    C6 C1 B1 N1 . . . . -19.86(19) ?
    C2 C1 B1 N1 . . . . 155.33(12) ?
    C6 C1 B1 N2 . . . . 163.32(12) ?
    C2 C1 B1 N2 . . . . -21.5(2) ?
loop_
    _geom_hbond_atom_site_label_d
    _geom_hbond_atom_site_label_h
    _geom_hbond_atom_site_label_a
    _geom_hbond_site_symmetry_a
    _geom_hbond_distance_dh
    _geom_hbond_distance_ha
    _geom_hbond_distance_da
    _geom_hbond_angle_dha
    _geom_hbond_publ_flag
    N2 H102 O001 3_557 0.89(2) 2.40(2) 3.201(2) 151(2) yes
_iucr_refine_instructions_details
;
TITL 3METHOXYPHENYLDIAZA in P2(1)2(1)2(1)
CELL  0.71073   7.5490  12.2300  12.3080   90.000   90.000   90.000
ZERR     4.00   0.0050   0.0050   0.0050    0.005    0.005    0.005
LATT  -1
SYMM  1/2 - X, - Y, 1/2 + Z
SYMM  1/2 + X, 1/2 - Y, - Z
SYMM  - X, 1/2 + Y, 1/2 - Z
SFAC  C    H    C    N    O    B
UNIT  0    52   52   8    4    4
MERG   3
EXTI    0.05846
FMAP   2
PLAN    5
SIZE     0.40   0.40   0.50
ACTA    50.00
BOND   $H
CONF
WGHT     0.07250
L.S.   4
TEMP  -163.00
FVAR     8.56290
O001  5    0.688872    0.347466    1.116696    11.00000    0.03195    0.02423 =
        0.01535   -0.00126    0.00370    0.00146
N2    4    0.868119    0.170656    0.714181    11.00000    0.02183    0.01842 =
        0.01498    0.00056   -0.00208    0.00157
N1    4    0.691461    0.279837    0.610684    11.00000    0.02333    0.01716 =
        0.01562    0.00009   -0.00094    0.00397
C8    3    0.858533    0.125747    0.610124    11.00000    0.01946    0.01663 =
        0.01516    0.00179    0.00049   -0.00094
C2    3    0.737256    0.308299    0.923766    11.00000    0.01966    0.01751 =
        0.01658   -0.00105    0.00042   -0.00017
AFIX   43
H2    2    0.784826    0.237990    0.938782    11.00000   -1.20000
AFIX    0
C6    3    0.654745    0.449566    0.796253    11.00000    0.02373    0.02106 =
        0.02022    0.00072   -0.00153    0.00148
AFIX   43
H6    2    0.644889    0.475559    0.723769    11.00000   -1.20000
AFIX    0
C11   3    0.787161    0.073713    0.395277    11.00000    0.02388    0.02140 =
        0.01723   -0.00172    0.00188   -0.00294
AFIX   43
H11   2    0.763419    0.054433    0.321939    11.00000   -1.20000
AFIX    0
C13   3    0.749426    0.193844    0.546134    11.00000    0.01958    0.01583 =
        0.01504    0.00087    0.00135    0.00037
C12   3    0.713450    0.168804    0.438461    11.00000    0.02240    0.02067 =
        0.01513    0.00055   -0.00030    0.00003
AFIX   43
H12   2    0.640731    0.215074    0.395398    11.00000   -1.20000
AFIX    0
C1    3    0.721549    0.344446    0.815572    11.00000    0.01881    0.01847 =
        0.01702   -0.00060   -0.00078   -0.00061
C9    3    0.932951    0.031878    0.566319    11.00000    0.02191    0.01822 =
        0.02069    0.00180    0.00152    0.00184
AFIX   43
H9    2    1.007528   -0.013888    0.608714    11.00000   -1.20000
AFIX    0
C4    3    0.615700    0.479505    0.988276    11.00000    0.02426    0.02200 =
        0.02210   -0.00360    0.00208    0.00244
AFIX   43
H4    2    0.578883    0.524908    1.046691    11.00000   -1.20000
AFIX    0
C3    3    0.683094    0.375568    1.008707    11.00000    0.02016    0.02102 =
        0.01658   -0.00198    0.00097   -0.00217
C5    3    0.602730    0.516239    0.882007    11.00000    0.02650    0.01941 =
        0.02646   -0.00104   -0.00114    0.00473
AFIX   43
H5    2    0.558026    0.587408    0.867695    11.00000   -1.20000
AFIX    0
C10   3    0.895234    0.006612    0.458390    11.00000    0.02416    0.01798 =
        0.02190   -0.00149    0.00405    0.00041
AFIX   43
H10   2    0.944193   -0.057682    0.427173    11.00000   -1.20000
AFIX    0
C7    3    0.766181    0.244077    1.143655    11.00000    0.03818    0.03125 =
        0.01948    0.00520    0.00307    0.00662
AFIX  137
H7A   2    0.694658    0.185159    1.112224    11.00000   -1.50000
H7B   2    0.770046    0.235843    1.222821    11.00000   -1.50000
H7C   2    0.886760    0.240455    1.114374    11.00000   -1.50000
AFIX    0
B1    6    0.762350    0.268166    0.717880    11.00000    0.02017    0.01783 =
        0.01568    0.00035    0.00011   -0.00050
H102  2    0.940439    0.141085    0.763045    11.00000    0.04173
H101  2    0.625041    0.327117    0.584636    11.00000    0.04994
HKLF    4
END
;
data_global
_journal_date_recd_electronic     2012-06-18
_journal_date_accepted     2012-06-22
_journal_name_full     'Acta Crystallographica, Section E'
_journal_year     2012
_journal_volume     68
_journal_issue      7
_journal_page_first     o2241
_journal_page_last     o2241
_journal_paper_category     QO
_journal_paper_doi     10.1107/S1600536812028437
_journal_coeditor_code     NK2170
_publ_section_title
;
2-(3-Methoxyphenyl)-1,3-dihydro-1,3,2-benzodiazaborole
;
_publ_section_synopsis     .
