# Supplementary material for: 2-(3-Meth­oxy­phen­yl)-1,3-dihydro-1,3,2-benzodiaza­borole
Source: Acta Crystallogr Sect E Struct Rep Online. 2012 Jun 30;68(Pt 7):o2241. doi: 10.1107/S1600536812028437 (PMC3394032; doi:10.1107/S1600536812028437)
Supplement: Supplementary file 2 [file e-68-o2241-Isup2.hkl]

#
# h,k,l, Fc-squared, Fo-squared, sigma(Fo-squared) and status flag
#
data_I
_shelx_title ' 3METHOXYPHENYLDIAZA in P2(1)2(1)2(1)'
_shelx_refln_list_code          4
_shelx_F_calc_maximum      151.00
_exptl_crystal_F_000       472.00
_reflns_d_resolution_high  0.6688
 
loop_
 _symmetry_equiv_pos_as_xyz
 'x, y, z'
 '-x+1/2, -y, z+1/2'
 'x+1/2, -y+1/2, -z'
 '-x, y+1/2, -z+1/2'
 
_cell_length_a     7.5490
_cell_length_b    12.2300
_cell_length_c    12.3080
_cell_angle_alpha  90.000
_cell_angle_beta   90.000
_cell_angle_gamma  90.000
 
_shelx_F_squared_multiplier     1.000
 
loop_
 _refln_index_h
 _refln_index_k
 _refln_index_l
 _refln_F_squared_calc
 _refln_F_squared_meas
 _refln_F_squared_sigma
 _refln_observed_status
   2   0   0    22802.20    25550.21    193.47 o
   4   0   0        1.28        0.89      0.68 o
   6   0   0      257.54      322.39      3.56 o
   8   0   0       81.04       81.13      3.07 o
  10   0   0        0.29       -0.51      2.88 o
   1   1   0      354.13      335.87      2.64 o
   2   1   0      220.57      222.38      1.86 o
   3   1   0       30.48       35.08      0.67 o
   4   1   0     1505.92     1602.41     13.86 o
   5   1   0      225.51      240.54      2.64 o
   6   1   0      598.44      672.66      4.98 o
   7   1   0       23.56       23.04      1.24 o
   8   1   0       28.88       31.50      1.46 o
   9   1   0        4.27        5.55      1.65 o
  10   1   0       28.02       33.97      3.01 o
  11   1   0        2.06        4.45      3.50 o
   0   2   0      677.29      416.74     45.23 o
   1   2   0     4192.11     4185.12     13.11 o
   2   2   0    10458.61    10854.68     28.43 o
   3   2   0     4992.15     5356.45     28.30 o
   4   2   0     3031.10     3351.88     10.55 o
   5   2   0      304.78      324.98      5.94 o
   6   2   0        1.48        2.68      0.81 o
   7   2   0        0.20        0.08      0.91 o
   8   2   0       21.36       24.32      1.37 o
   9   2   0        0.02       -0.46      1.66 o
  10   2   0       46.50       52.32      4.58 o
   1   3   0       43.85       42.80      1.13 o
   2   3   0       28.94       29.70      0.78 o
   3   3   0     1057.78     1081.27      9.63 o
   4   3   0       63.46       62.42      1.11 o
   5   3   0      391.29      450.22      6.85 o
   6   3   0        8.20        9.31      0.90 o
   7   3   0      189.70      193.96      3.60 o
   8   3   0        8.48        9.12      1.68 o
   9   3   0      215.55      216.20      8.86 o
  10   3   0        0.05        0.19      2.02 o
   0   4   0     1202.08     1131.03      4.89 o
   1   4   0       12.58       10.26      0.59 o
   2   4   0      257.65      279.46      3.13 o
   3   4   0       56.55       53.34      0.93 o
   4   4   0        8.99       12.66      0.77 o
   5   4   0        9.33       12.72      0.88 o
   6   4   0      642.82      680.14      4.54 o
   7   4   0        6.18        8.53      1.25 o
   8   4   0       80.65       84.15      2.72 o
   9   4   0        6.03        4.63      2.20 o
  10   4   0        1.83        0.82      1.67 o
   1   5   0      143.33      160.39      2.64 o
   2   5   0       53.04       53.27      0.86 o
   3   5   0       42.46       41.68      0.90 o
   4   5   0      234.06      223.18      2.85 o
   5   5   0        4.85        2.58      0.76 o
   6   5   0     1215.29     1276.92     10.38 o
   7   5   0        3.47        4.38      1.48 o
   8   5   0      473.28      448.91      6.41 o
   9   5   0        0.62       -0.20      1.69 o
  10   5   0        3.98        1.76      2.23 o
   0   6   0     3158.78     3494.30     18.32 o
   1   6   0       35.25       47.21      1.66 o
   2   6   0        1.23        4.79      0.63 o
   3   6   0        4.83        3.24      0.59 o
   4   6   0      392.45      373.29      7.90 o
   5   6   0       21.92       22.88      1.24 o
   6   6   0       54.81       61.11      2.71 o
   7   6   0       14.80       15.08      1.75 o
   8   6   0       41.04       41.21      2.28 o
   9   6   0        0.33        2.09      1.57 o
  10   6   0       20.62       23.96      3.96 o
   1   7   0      108.41      113.46      1.84 o
   2   7   0       12.37       13.73      0.81 o
   3   7   0      168.22      141.03      1.92 o
   4   7   0      468.19      431.49      8.62 o
   5   7   0       54.17       46.81      2.36 o
   6   7   0       78.68       75.21      2.37 o
   7   7   0        0.84        0.82      1.61 o
   8   7   0       30.93       30.91      2.15 o
   9   7   0       31.51       30.18      2.70 o
   0   8   0       50.42       47.82      1.91 o
   1   8   0      313.40      354.08      7.06 o
   2   8   0      131.42      136.71      2.51 o
   3   8   0       82.68       89.03      1.79 o
   4   8   0      297.11      297.56      3.67 o
   5   8   0       57.50       55.96      2.58 o
   6   8   0        6.25        4.38      1.95 o
   7   8   0        9.55        8.24      2.27 o
   8   8   0        5.02        5.30      2.15 o
   9   8   0        1.36        1.65      2.01 o
   1   9   0       98.55      101.07      2.69 o
   2   9   0        0.74        2.47      0.81 o
   3   9   0       16.26       14.50      1.18 o
   4   9   0      216.12      199.19      3.66 o
   5   9   0       18.97       19.56      2.22 o
   6   9   0        5.79        6.37      1.95 o
   7   9   0        1.66        1.28      2.07 o
   8   9   0        6.13        4.88      2.11 o
   9   9   0       19.88       16.39      2.31 o
   0  10   0      135.03      137.84      3.19 o
   1  10   0       87.90       95.89      4.02 o
   2  10   0      112.22      114.75      3.19 o
   3  10   0       55.19       56.03      1.66 o
   4  10   0        7.69        6.97      1.41 o
   5  10   0        4.43        6.51      2.06 o
   6  10   0       99.47      103.98      3.55 o
   7  10   0        0.59        1.44      1.95 o
   8  10   0       56.20       49.46      3.14 o
   9  10   0       43.28       40.37      4.12 o
   1  11   0      508.25      538.94      6.45 o
   2  11   0       21.80       20.20      1.40 o
   3  11   0      118.08      123.89      2.80 o
   4  11   0       34.00       32.80      2.52 o
   5  11   0       21.02       18.86      2.33 o
   6  11   0        0.11        2.94      2.31 o
   7  11   0        5.39        6.85      2.29 o
   8  11   0        0.57        1.15      2.05 o
   0  12   0       33.27       41.88      4.87 o
   1  12   0        0.62        1.11      1.25 o
   2  12   0       26.77       27.71      1.57 o
   3  12   0      105.57      119.82      2.95 o
   4  12   0       14.61       13.89      2.37 o
   5  12   0      158.26      157.83     10.93 o
   6  12   0       68.79       69.58      3.40 o
   7  12   0        6.45        3.26      2.25 o
   1  13   0       29.33       26.89      1.64 o
   2  13   0      126.04      122.86      3.15 o
   3  13   0        9.34       12.75      2.36 o
   4  13   0        0.24        0.66      2.03 o
   5  13   0       27.46       30.17      2.84 o
   6  13   0        0.37       -0.58      2.16 o
   7  13   0        0.85        2.11      2.36 o
   0  14   0        0.07       -0.34      1.91 o
   1  14   0        0.01        0.47      1.62 o
   2  14   0       11.37       10.87      1.76 o
   3  14   0        7.57        8.00      2.40 o
   4  14   0        0.04        0.04      2.25 o
   5  14   0        6.56        8.69      2.37 o
   6  14   0       13.97       14.62      2.84 o
   1  15   0       16.74       16.72      2.62 o
   2  15   0        1.17        1.60      1.63 o
   3  15   0       13.51       14.46      2.58 o
   4  15   0       29.86       26.22      2.81 o
   5  15   0        0.36        1.36      2.35 o
   6  15   0        3.42        2.05      3.57 o
   0  16   0        4.07        3.52      3.45 o
   1  16   0        2.22        1.03      2.34 o
   2  16   0       12.41       15.90      4.01 o
   3  16   0        0.52       -0.94      2.90 o
   4  16   0        0.13        0.11      2.26 o
   5  16   0       32.82       32.99      3.94 o
   1  17   0       30.45       25.90      3.96 o
   2  17   0       71.47       67.80      5.66 o
   0  18   0        1.22       -0.52      3.25 o
   1   0   1        0.00        0.25      0.28 o
   2   0   1     9107.88     9743.12     55.37 o
   3   0   1       65.10       61.78      0.98 o
   4   0   1       10.60        8.39      0.57 o
   5   0   1       60.14       68.34      1.09 o
   6   0   1       59.17       69.02      1.26 o
   7   0   1       88.71       97.68      2.03 o
   8   0   1       28.24       30.40      1.59 o
   9   0   1       25.93       25.57      2.00 o
  10   0   1        3.06        1.57      2.32 o
  11   0   1        3.15        3.94      3.28 o
   1   1   1     1573.57     1520.21      7.77 o
   2   1   1     1948.99     1948.31     10.88 o
   3   1   1      426.19      428.59      3.43 o
   4   1   1       32.98       28.62      0.51 o
   5   1   1       68.04       73.56      0.87 o
   6   1   1       95.61      101.12      1.14 o
   7   1   1       52.46       57.83      1.05 o
   8   1   1       17.39       17.41      1.02 o
   9   1   1       86.37       88.87      2.57 o
  10   1   1        4.79        3.38      1.36 o
  11   1   1       12.38       11.82      3.70 o
   0   2   1        6.86        5.38      0.44 o
   1   2   1    11227.10    11867.94     33.53 o
   2   2   1     5996.53     6202.93     23.64 o
   3   2   1     1246.70     1304.21      6.92 o
   4   2   1      704.93      768.45      3.83 o
   5   2   1       90.34       93.09      0.91 o
   6   2   1       52.54       58.56      1.00 o
   7   2   1       57.96       59.40      1.06 o
   8   2   1      103.64      116.85      2.01 o
   9   2   1        7.22        7.67      1.26 o
  10   2   1        4.23        4.00      1.53 o
   0   3   1       33.39       28.27      0.64 o
   1   3   1      148.15      139.36      1.47 o
   2   3   1      188.59      194.28      1.69 o
   3   3   1      374.03      402.29      2.24 o
   4   3   1       76.15       84.97      1.05 o
   5   3   1      605.16      665.39      5.39 o
   6   3   1      124.33      128.39      1.33 o
   7   3   1      365.34      402.10      4.43 o
   8   3   1       29.90       32.32      1.11 o
   9   3   1       15.05       17.65      1.43 o
  10   3   1       79.91       80.66      2.92 o
   0   4   1       69.35       71.60      1.04 o
   1   4   1     1175.81     1158.94      7.73 o
   2   4   1        5.10        8.93      0.34 o
   3   4   1     1501.31     1566.75      6.56 o
   4   4   1     1948.53     2049.68     15.47 o
   5   4   1      109.10      119.60      1.22 o
   6   4   1      379.20      397.25      3.40 o
   7   4   1      110.57      112.65      2.61 o
   8   4   1       76.21       80.18      1.96 o
   9   4   1       41.45       42.67      1.81 o
  10   4   1       14.51       15.82      1.70 o
   0   5   1      482.94      494.36      3.51 o
   1   5   1       37.07       38.37      0.62 o
   2   5   1      417.60      437.75      3.94 o
   3   5   1       24.57       24.90      0.51 o
   4   5   1       82.91       86.34      0.93 o
   5   5   1       15.05       16.10      0.66 o
   6   5   1       14.07       16.11      0.91 o
   7   5   1      132.98      139.99      1.93 o
   8   5   1      198.94      215.54      3.26 o
   9   5   1       95.76       99.28      2.38 o
  10   5   1       25.27       22.47      2.16 o
   0   6   1     1263.78     1356.10      5.32 o
   1   6   1      224.98      224.37      1.96 o
   2   6   1     1477.72     1533.70     11.27 o
   3   6   1      293.44      285.53      4.31 o
   4   6   1       10.09        7.55      0.48 o
   5   6   1      365.90      373.79      7.55 o
   6   6   1      137.92      131.34      2.83 o
   7   6   1      202.31      215.96      2.60 o
   8   6   1       16.65       15.49      1.39 o
   9   6   1       51.08       48.98      2.11 o
  10   6   1        7.27        5.45      2.06 o
   0   7   1      205.85      209.38      2.10 o
   1   7   1      228.63      250.45      3.26 o
   2   7   1        4.85        4.82      0.47 o
   3   7   1      335.60      324.14      2.48 o
   4   7   1       52.50       47.78      0.86 o
   5   7   1      338.32      324.85      6.00 o
   6   7   1       61.45       61.39      1.72 o
   7   7   1      109.82      115.11      2.28 o
   8   7   1       63.94       61.28      1.89 o
   9   7   1       24.26       21.08      1.53 o
   0   8   1      497.11      500.36      6.06 o
   1   8   1      717.84      804.53      7.99 o
   2   8   1      378.74      382.71      5.07 o
   3   8   1       16.05       12.98      0.66 o
   4   8   1       11.01       10.53      0.72 o
   5   8   1       60.83       56.97      1.87 o
   6   8   1       71.57       74.93      1.91 o
   7   8   1       18.84       22.08      1.49 o
   8   8   1        0.44        0.91      1.23 o
   9   8   1       33.90       32.76      1.93 o
   0   9   1      158.40      151.54      3.14 o
   1   9   1       16.13       14.54      0.64 o
   2   9   1      417.25      396.59      7.12 o
   3   9   1      102.25      103.69      1.95 o
   4   9   1       77.87       79.12      2.56 o
   5   9   1       47.79       50.38      1.68 o
   6   9   1       23.70       23.57      1.67 o
   7   9   1       16.59       16.35      1.66 o
   8   9   1        0.48        0.51      1.53 o
   9   9   1        6.25        4.69      1.47 o
   0  10   1        5.67        4.45      1.14 o
   1  10   1      117.92      126.01      2.76 o
   2  10   1       14.18       12.67      0.86 o
   3  10   1      485.60      503.17      7.95 o
   4  10   1       36.74       42.28      1.53 o
   5  10   1      104.25      104.21      2.44 o
   6  10   1       33.88       34.74      1.84 o
   7  10   1       11.76       10.80      1.62 o
   8  10   1       31.39       31.70      1.96 o
   9  10   1        0.53        1.89      3.11 o
   0  11   1       77.69       81.31      3.14 o
   1  11   1       34.76       36.38      1.11 o
   2  11   1       12.07       12.33      0.90 o
   3  11   1       70.61       73.82      1.49 o
   4  11   1        7.85        7.30      1.23 o
   5  11   1       18.18       17.99      1.61 o
   6  11   1       16.80       18.11      1.79 o
   7  11   1       20.49       24.83      1.85 o
   8  11   1       18.01       17.22      1.78 o
   0  12   1      246.03      234.25      7.71 o
   1  12   1       94.53       95.22      1.84 o
   2  12   1       68.18       65.25      2.02 o
   3  12   1       27.69       27.04      1.33 o
   4  12   1       11.56       14.30      1.63 o
   5  12   1       56.26       63.30      2.31 o
   6  12   1       27.50       27.89      1.95 o
   7  12   1       75.53       77.31      2.66 o
   0  13   1        8.69        9.50      1.40 o
   1  13   1       37.71       40.11      1.41 o
   2  13   1       34.90       34.87      1.41 o
   3  13   1       15.90       16.57      1.43 o
   4  13   1        5.74        6.09      1.56 o
   5  13   1        3.68        4.28      1.63 o
   6  13   1        3.93        2.18      1.65 o
   7  13   1        0.50       -0.10      1.69 o
   0  14   1        7.35        7.52      1.72 o
   1  14   1       77.37       79.26      2.16 o
   2  14   1       55.99       63.65      2.05 o
   3  14   1       60.91       67.81      2.91 o
   4  14   1      111.43      123.22      3.05 o
   5  14   1        1.47        1.53      1.63 o
   6  14   1       20.80       18.62      1.85 o
   0  15   1       24.84       23.90      2.57 o
   1  15   1       16.23       15.65      1.52 o
   2  15   1       24.30       26.55      2.01 o
   3  15   1       56.73       58.18      2.37 o
   4  15   1        1.02        1.53      1.59 o
   5  15   1       30.96       29.22      2.00 o
   6  15   1        1.30        1.50      2.84 o
   0  16   1       22.04       24.63      2.75 o
   1  16   1       30.56       33.72      2.11 o
   2  16   1       34.15       35.22      2.12 o
   3  16   1       12.26       11.18      1.99 o
   4  16   1       50.74       50.38      2.82 o
   5  16   1        7.75        6.76      3.57 o
   0  17   1        0.07        0.87      2.06 o
   1  17   1       47.28       48.46      2.81 o
   2  17   1       13.64       13.33      3.53 o
   4  17   1       11.96        7.37      3.69 o
   0  18   1        1.62        3.13      2.72 o
   1  18   1       16.02       15.44      3.27 o
   0   0   2     3920.86     2373.31    168.26 o
   1   0   2      567.07      482.08      3.36 o
   2   0   2       19.82       15.08      0.73 o
   3   0   2       14.72       11.98      0.49 o
   4   0   2        0.86        0.60      0.47 o
   5   0   2      126.57      131.97      1.39 o
   6   0   2       99.94      111.64      1.59 o
   7   0   2      151.23      160.69      3.59 o
   8   0   2       32.43       36.03      1.50 o
   9   0   2        3.26        5.08      1.71 o
  10   0   2       51.16       48.99      2.86 o
  11   0   2       34.82       27.88      3.97 o
   0   1   2      695.65      504.83      2.45 o
   1   1   2      249.18      237.26      2.16 o
   2   1   2     1445.39     1389.75      6.31 o
   3   1   2       21.97       21.18      0.41 o
   4   1   2      462.96      512.14      4.55 o
   5   1   2      211.90      230.58      1.42 o
   6   1   2       49.10       55.43      0.90 o
   7   1   2        4.81        5.99      0.66 o
   8   1   2       72.70       81.70      1.60 o
   9   1   2       55.88       56.89      1.78 o
  10   1   2       63.76       66.02      2.35 o
   0   2   2     1534.21     1455.03      3.29 o
   1   2   2     5078.49     4970.99     29.15 o
   2   2   2     2088.41     2048.14      5.67 o
   3   2   2       38.81       39.51      0.55 o
   4   2   2      376.61      395.92      2.88 o
   5   2   2       59.22       63.78      0.84 o
   6   2   2      159.80      173.86      1.71 o
   7   2   2       28.03       31.46      0.92 o
   8   2   2       57.87       59.34      1.38 o
   9   2   2       17.67       19.86      1.21 o
  10   2   2       28.71       30.66      1.98 o
   0   3   2      285.00      240.68      2.64 o
   1   3   2       97.77       82.74      1.71 o
   2   3   2      201.10      200.05      2.59 o
   3   3   2      808.24      847.90      5.67 o
   4   3   2       68.00       69.83      0.80 o
   5   3   2      252.46      269.18      2.95 o
   6   3   2       88.39       81.26      1.54 o
   7   3   2      132.05      136.75      2.04 o
   8   3   2      262.38      291.72      4.96 o
   9   3   2       82.55       85.83      2.10 o
  10   3   2       77.36       80.13      2.90 o
   0   4   2      184.83      162.83      4.44 o
   1   4   2      233.97      227.66      2.86 o
   2   4   2     1256.92     1285.68     11.21 o
   3   4   2     1020.70     1066.86      9.77 o
   4   4   2     1096.92     1126.38      3.48 o
   5   4   2      609.70      646.60      7.88 o
   6   4   2      124.29      134.04      1.59 o
   7   4   2       17.54       21.39      1.01 o
   8   4   2       32.39       33.38      1.18 o
   9   4   2       35.45       37.79      1.95 o
  10   4   2        8.45        6.30      1.68 o
   0   5   2      182.42      199.42      5.13 o
   1   5   2      126.60      140.72      2.71 o
   2   5   2      635.42      625.32      7.93 o
   3   5   2      164.64      184.64      3.08 o
   4   5   2      164.06      148.64      3.08 o
   5   5   2      106.88      115.99      1.49 o
   6   5   2      215.59      212.82      4.20 o
   7   5   2        0.48        0.97      0.90 o
   8   5   2       64.04       62.16      1.89 o
   9   5   2       87.40       90.72      2.77 o
  10   5   2       25.72       22.21      2.11 o
   0   6   2      618.33      692.74      5.75 o
   1   6   2       78.80       89.81      1.36 o
   2   6   2       91.21      108.49      1.21 o
   3   6   2      151.18      137.41      2.80 o
   4   6   2      161.37      156.44      3.12 o
   5   6   2      148.35      156.30      1.74 o
   6   6   2      156.87      151.62      2.55 o
   7   6   2      201.21      202.32      2.77 o
   8   6   2       36.73       37.26      1.68 o
   9   6   2       48.70       42.86      2.06 o
  10   6   2       11.62       11.28      1.95 o
   0   7   2      159.09      184.89      1.96 o
   1   7   2      100.49      111.78      2.23 o
   2   7   2        1.38        2.16      0.55 o
   3   7   2        2.43        3.78      0.49 o
   4   7   2       15.76       16.38      0.87 o
   5   7   2       39.30       35.93      1.12 o
   6   7   2       69.23       69.32      1.59 o
   7   7   2       36.99       36.53      1.63 o
   8   7   2        3.24        3.71      1.25 o
   9   7   2       14.50       16.27      1.73 o
  10   7   2       53.52       44.43      4.41 o
   0   8   2       85.89       77.42      1.59 o
   1   8   2      509.23      511.58      5.08 o
   2   8   2      246.38      248.85      5.36 o
   3   8   2      477.57      476.92      7.28 o
   4   8   2      806.83      769.91      9.16 o
   5   8   2      151.08      136.22      2.22 o
   6   8   2      167.91      163.96      2.90 o
   7   8   2       15.74       15.46      1.45 o
   8   8   2       17.62       19.07      1.44 o
   9   8   2       21.04       23.40      1.82 o
   0   9   2        0.03        0.37      0.83 o
   1   9   2       44.11       38.93      0.91 o
   2   9   2        2.76        4.22      0.69 o
   3   9   2       66.97       60.96      1.43 o
   4   9   2       23.75       23.21      1.17 o
   5   9   2        9.12        9.76      0.97 o
   6   9   2        1.46        2.15      1.24 o
   7   9   2       92.43       98.21      2.27 o
   8   9   2        0.30        0.59      1.32 o
   9   9   2       23.98       19.74      1.73 o
   0  10   2      591.60      611.42      7.95 o
   1  10   2      327.46      332.47      5.17 o
   2  10   2      366.26      336.39      7.73 o
   3  10   2      249.88      232.83      3.34 o
   4  10   2       24.67       23.45      1.23 o
   5  10   2        3.79        2.67      1.16 o
   6  10   2       50.57       59.04      2.12 o
   7  10   2       12.00       12.01      1.59 o
   8  10   2       78.88       81.33      2.54 o
   9  10   2       10.16        7.61      2.80 o
   0  11   2       15.33       18.07      1.22 o
   1  11   2        6.48        4.59      0.79 o
   2  11   2       44.32       50.91      1.42 o
   3  11   2        5.90        8.70      1.12 o
   4  11   2       71.73       69.71      1.88 o
   5  11   2        5.06        4.13      1.45 o
   6  11   2        4.26        3.13      1.50 o
   7  11   2        4.52        4.73      1.66 o
   8  11   2        0.82        1.64      1.50 o
   0  12   2       68.64       61.98      1.99 o
   1  12   2      128.34      142.88      4.44 o
   2  12   2       22.53       24.06      1.18 o
   3  12   2        7.15        6.68      1.01 o
   4  12   2       49.46       56.08      1.87 o
   5  12   2       29.50       33.13      1.97 o
   6  12   2        5.28        3.80      1.54 o
   7  12   2        0.35        0.46      1.59 o
   0  13   2      513.80      538.89      7.27 o
   1  13   2       50.21       45.18      1.60 o
   2  13   2      178.01      182.17      3.14 o
   3  13   2       39.70       41.02      1.53 o
   4  13   2       14.77       14.14      1.71 o
   5  13   2       99.58      108.46      2.85 o
   6  13   2       27.71       28.20      2.07 o
   7  13   2       67.43       68.14      3.14 o
   0  14   2        1.02        2.05      1.64 o
   1  14   2        5.37        5.68      1.25 o
   2  14   2       27.87       29.27      1.68 o
   3  14   2       25.55       25.08      1.63 o
   4  14   2       42.93       43.34      2.22 o
   5  14   2       65.78       72.22      2.62 o
   6  14   2       15.36       16.45      1.87 o
   0  15   2        2.28        2.53      1.92 o
   1  15   2       82.27       82.51      2.32 o
   2  15   2       33.19       31.14      2.00 o
   3  15   2      187.09      197.85      4.41 o
   4  15   2        8.18        7.73      2.06 o
   5  15   2       48.11       44.96      2.32 o
   6  15   2       19.27       16.87      3.63 o
   0  16   2       48.10       50.70      3.40 o
   1  16   2       47.94       50.59      2.35 o
   2  16   2       62.40       66.83      2.56 o
   3  16   2       49.44       58.00      3.08 o
   4  16   2       22.09       20.58      2.74 o
   0  17   2        0.40        1.26      2.95 o
   1  17   2        5.58        3.90      1.96 o
   2  17   2        1.84        3.04      1.71 o
   3  17   2        1.59        3.03      3.12 o
   1  18   2        8.08        9.39      2.71 o
   1   0   3       22.24       19.87      0.68 o
   2   0   3       54.40       56.28      1.19 o
   3   0   3        0.07        0.99      0.44 o
   4   0   3      274.81      298.15      3.63 o
   5   0   3      121.57      127.45      1.47 o
   6   0   3        6.43        7.47      0.83 o
   7   0   3       14.04       15.00      1.17 o
   8   0   3        0.23        0.15      1.30 o
   9   0   3      190.30      196.72      4.24 o
  10   0   3       46.47       44.43      2.42 o
   0   1   3       66.26       60.55      0.89 o
   1   1   3      400.00      362.31      3.60 o
   2   1   3      412.99      404.46      4.70 o
   3   1   3       37.42       39.01      0.61 o
   4   1   3      810.63      874.14      4.41 o
   5   1   3       43.79       48.01      0.70 o
   6   1   3       96.09      111.61      1.52 o
   7   1   3       20.55       23.54      0.99 o
   8   1   3        4.99        4.73      0.98 o
   9   1   3        8.04        9.91      1.22 o
  10   1   3        1.88        1.92      1.45 o
   0   2   3       20.91       18.95      0.53 o
   1   2   3      185.18      179.52      1.36 o
   2   2   3      211.99      217.53      1.87 o
   3   2   3        2.24        3.36      0.42 o
   4   2   3      157.30      160.53      1.51 o
   5   2   3      119.38      131.09      1.60 o
   6   2   3       64.59       68.11      1.10 o
   7   2   3        0.15        0.38      0.78 o
   8   2   3       22.41       25.77      1.21 o
   9   2   3       62.17       63.97      1.80 o
  10   2   3       36.36       37.05      2.34 o
   0   3   3      296.39      243.39      6.01 o
   1   3   3     1145.88     1103.53      8.78 o
   2   3   3      110.86      115.30      1.08 o
   3   3   3      532.96      560.54      5.79 o
   4   3   3      181.48      178.21      1.61 o
   5   3   3       80.71       75.48      1.19 o
   6   3   3       34.55       35.77      0.96 o
   7   3   3       54.48       55.60      1.19 o
   8   3   3       12.16       14.22      1.11 o
   9   3   3       39.56       39.82      1.70 o
  10   3   3       21.80       19.55      1.98 o
   0   4   3     1147.01     1129.75      8.54 o
   1   4   3      312.89      332.11      2.88 o
   2   4   3      824.47      894.53     10.70 o
   3   4   3     1448.20     1529.67     14.61 o
   4   4   3      211.39      217.56      1.65 o
   5   4   3      100.83      105.37      1.74 o
   6   4   3        2.48        2.34      0.72 o
   7   4   3       13.64       14.94      0.96 o
   8   4   3       42.73       43.88      1.56 o
   9   4   3       60.93       61.93      2.86 o
  10   4   3       49.56       44.00      2.54 o
   0   5   3       59.64       67.93      1.38 o
   1   5   3       99.25       93.19      1.33 o
   2   5   3      234.10      238.93      2.87 o
   3   5   3       19.88       19.84      0.56 o
   4   5   3      278.29      265.01      2.42 o
   5   5   3        0.39        1.91      0.72 o
   6   5   3      373.14      369.61      2.71 o
   7   5   3      120.97      121.79      2.25 o
   8   5   3      106.58      102.70      3.99 o
   9   5   3       86.34       94.31      2.57 o
  10   5   3       36.37       36.50      2.09 o
   0   6   3      250.65      258.76      2.25 o
   1   6   3      355.82      363.57      5.66 o
   2   6   3      402.54      385.40      2.11 o
   3   6   3       59.85       52.09      1.86 o
   4   6   3      208.69      210.26      2.42 o
   5   6   3      818.23      856.31      7.96 o
   6   6   3      163.59      170.52      2.50 o
   7   6   3      363.05      348.73     10.39 o
   8   6   3        5.83        6.06      1.27 o
   9   6   3        8.24        9.04      1.57 o
  10   6   3       22.48       17.53      3.52 o
   0   7   3      189.76      222.87      2.60 o
   1   7   3       54.73       53.96      1.02 o
   2   7   3      186.39      173.94      2.05 o
   3   7   3      104.27      100.85      1.29 o
   4   7   3      150.08      129.49      1.64 o
   5   7   3      625.16      635.53      7.21 o
   6   7   3       58.65       55.29      1.36 o
   7   7   3      152.53      157.96      2.58 o
   8   7   3       52.34       53.71      1.85 o
   9   7   3       25.49       24.18      1.82 o
   0   8   3      343.77      318.12      2.72 o
   1   8   3      312.29      299.14      5.00 o
   2   8   3      299.60      293.87      1.98 o
   3   8   3      338.25      328.83      4.01 o
   4   8   3       73.51       72.91      1.51 o
   5   8   3       36.57       36.33      1.19 o
   6   8   3       14.39       16.18      1.19 o
   7   8   3       24.36       22.07      1.53 o
   8   8   3      115.69      117.14      3.28 o
   9   8   3        5.86        6.02      1.65 o
   0   9   3        1.80        1.60      0.85 o
   1   9   3      208.98      196.67      2.57 o
   2   9   3      349.21      318.21      3.81 o
   3   9   3      359.50      338.31      2.57 o
   4   9   3      232.71      203.22      3.33 o
   5   9   3      175.31      169.43      2.81 o
   6   9   3        2.88        3.20      1.25 o
   7   9   3       57.48       54.91      1.88 o
   8   9   3       29.31       28.54      1.73 o
   9   9   3       36.54       36.36      3.10 o
   0  10   3      536.67      543.82      4.22 o
   1  10   3      532.72      528.74      7.68 o
   2  10   3      207.85      208.86      3.26 o
   3  10   3      142.27      145.31      3.28 o
   4  10   3       90.30       78.88      1.71 o
   5  10   3       12.39       10.72      1.06 o
   6  10   3       32.53       31.73      1.62 o
   7  10   3       31.07       29.25      1.71 o
   8  10   3       18.17       17.50      1.56 o
   0  11   3      330.86      303.54      5.13 o
   1  11   3      803.86      772.86      9.49 o
   2  11   3      160.28      145.64      2.93 o
   3  11   3      186.68      169.01      3.06 o
   4  11   3        7.86        8.15      1.14 o
   5  11   3       41.55       41.63      2.22 o
   6  11   3       17.33       15.38      1.63 o
   7  11   3        0.02        0.33      1.58 o
   8  11   3        2.11        2.84      1.51 o
   0  12   3       10.94       11.27      1.43 o
   1  12   3      273.00      274.84      4.11 o
   2  12   3       55.31       56.26      1.60 o
   3  12   3       33.82       35.91      1.46 o
   4  12   3       47.77       47.84      1.81 o
   5  12   3      112.60      115.79      2.81 o
   6  12   3       65.46       71.61      2.48 o
   7  12   3       49.04       53.71      2.80 o
   0  13   3        1.65        3.08      1.41 o
   1  13   3      127.80      122.03      4.47 o
   2  13   3      100.52      113.21      2.76 o
   3  13   3       29.19       24.15      1.32 o
   4  13   3       80.10       83.41      3.13 o
   5  13   3        9.39       10.98      1.71 o
   6  13   3        2.71        3.25      1.61 o
   7  13   3       23.99       23.72      4.09 o
   0  14   3       27.92       26.04      2.05 o
   1  14   3       24.64       25.91      1.60 o
   2  14   3        4.28        5.22      1.42 o
   3  14   3       95.01       97.16      3.25 o
   4  14   3       41.76       49.61      2.76 o
   5  14   3       14.97       16.30      1.89 o
   6  14   3       54.25       56.57      2.85 o
   0  15   3        6.02        6.92      1.86 o
   1  15   3       38.56       32.80      1.71 o
   2  15   3        4.59        5.09      1.43 o
   3  15   3        5.21        6.44      1.66 o
   4  15   3        1.61        2.42      2.01 o
   5  15   3       49.17       45.29      5.24 o
   0  16   3        1.90        0.83      1.89 o
   1  16   3        9.83        8.59      1.40 o
   2  16   3        1.96        1.38      1.55 o
   3  16   3       77.69       79.98      3.28 o
   4  16   3       26.25       27.79      3.20 o
   0  17   3       27.43       31.86      4.69 o
   1  17   3       28.85       28.88      2.12 o
   2  17   3        8.97        8.51      1.88 o
   3  17   3       39.97       30.55      4.52 o
   0   0   4     1888.56     1805.21     18.54 o
   1   0   4      113.62      115.43      2.20 o
   2   0   4      783.92      671.86      2.91 o
   3   0   4       23.86       23.76      0.68 o
   4   0   4      187.12      170.52      4.23 o
   5   0   4        7.69        8.76      0.76 o
   6   0   4       11.05        9.84      1.17 o
   7   0   4      218.24      240.77      4.13 o
   8   0   4       68.96       74.52      2.30 o
   9   0   4        4.87        6.07      1.47 o
  10   0   4       16.49       15.94      3.12 o
   0   1   4      753.40      730.05      5.10 o
   1   1   4      190.76      170.75      1.42 o
   2   1   4      478.95      466.85      4.16 o
   3   1   4      391.43      361.22      3.69 o
   4   1   4      199.91      181.67      2.43 o
   5   1   4       72.73       81.10      1.13 o
   6   1   4      115.41      130.87      1.89 o
   7   1   4       19.21       21.69      1.12 o
   8   1   4        3.61        4.32      1.03 o
   9   1   4       13.14       15.08      1.29 o
  10   1   4       22.37       24.29      1.96 o
   0   2   4      756.24      703.45      8.86 o
   1   2   4      267.24      259.01      4.53 o
   2   2   4      498.85      486.64      4.51 o
   3   2   4      189.36      186.64      1.21 o
   4   2   4      177.91      188.00      1.37 o
   5   2   4      219.49      219.79      2.24 o
   6   2   4      168.23      180.95      2.21 o
   7   2   4       38.71       39.90      1.19 o
   8   2   4       16.37       17.36      1.14 o
   9   2   4       23.82       22.98      1.40 o
  10   2   4        7.54        9.02      1.65 o
   0   3   4      441.45      450.48      2.63 o
   1   3   4      717.68      690.85      6.93 o
   2   3   4     1087.53     1163.27      7.86 o
   3   3   4      210.64      229.85      1.77 o
   4   3   4      307.51      339.35      1.91 o
   5   3   4       13.00       15.46      0.72 o
   6   3   4       27.64       26.65      0.90 o
   7   3   4       22.55       23.05      1.04 o
   8   3   4       90.35       96.39      1.83 o
   9   3   4        1.01       -0.26      1.21 o
  10   3   4       37.21       34.60      2.32 o
   0   4   4        9.32       11.86      0.76 o
   1   4   4      487.79      500.07      6.02 o
   2   4   4       70.00       69.87      0.90 o
   3   4   4      198.53      194.89      1.78 o
   4   4   4      194.21      199.10      1.78 o
   5   4   4       20.58       19.65      0.80 o
   6   4   4      142.97      146.46      1.69 o
   7   4   4       79.26       80.54      1.76 o
   8   4   4      142.15      146.73      3.58 o
   9   4   4        5.85        6.06      1.23 o
  10   4   4       19.52       16.81      2.08 o
   0   5   4       28.84       31.06      0.62 o
   1   5   4     1218.20     1303.39      9.17 o
   2   5   4      435.48      418.91      5.80 o
   3   5   4       79.45       90.45      1.20 o
   4   5   4      380.32      378.12      2.55 o
   5   5   4      105.51      116.13      1.49 o
   6   5   4      118.45      117.72      1.79 o
   7   5   4        3.69        3.71      0.91 o
   8   5   4       31.02       34.07      1.46 o
   9   5   4       13.37       13.38      1.70 o
  10   5   4       50.61       48.93      3.14 o
   0   6   4      157.49      156.58      1.66 o
   1   6   4      120.05      119.23      2.11 o
   2   6   4       16.07       13.58      0.53 o
   3   6   4      335.98      341.35      2.60 o
   4   6   4       42.10       45.00      1.04 o
   5   6   4      479.91      479.41      4.84 o
   6   6   4       10.29       10.46      0.99 o
   7   6   4      128.86      122.45      2.81 o
   8   6   4       35.17       36.98      1.97 o
   9   6   4        4.90        5.49      1.53 o
  10   6   4       26.13       23.53      3.48 o
   0   7   4      230.21      222.39      2.46 o
   1   7   4       55.35       58.61      1.33 o
   2   7   4      248.73      242.83      2.88 o
   3   7   4       46.66       41.00      1.06 o
   4   7   4      232.15      220.05      2.47 o
   5   7   4       84.91       87.04      1.55 o
   6   7   4      136.91      134.55      2.45 o
   7   7   4      238.04      235.40      4.75 o
   8   7   4       47.48       46.63      2.11 o
   9   7   4        5.12        5.06      1.48 o
   0   8   4        9.50       11.16      0.85 o
   1   8   4      127.66      122.06      2.02 o
   2   8   4       27.79       25.26      0.81 o
   3   8   4       87.32       80.67      1.98 o
   4   8   4       54.88       46.88      1.28 o
   5   8   4       33.17       32.23      1.17 o
   6   8   4      154.22      154.05      2.78 o
   7   8   4       26.16       28.51      1.61 o
   8   8   4       51.82       46.11      1.84 o
   9   8   4       44.28       38.21      2.07 o
   0   9   4      375.19      358.52      6.32 o
   1   9   4       82.86       71.78      1.22 o
   2   9   4      338.79      323.29      3.06 o
   3   9   4       43.02       50.84      1.19 o
   4   9   4        6.07        3.87      0.85 o
   5   9   4       73.16       70.85      1.68 o
   6   9   4       89.31       87.47      1.90 o
   7   9   4        6.02        5.10      1.35 o
   8   9   4       16.57       15.61      1.52 o
   0  10   4       49.10       50.46      1.72 o
   1  10   4       57.49       56.74      1.23 o
   2  10   4      106.74      101.68      1.76 o
   3  10   4       52.04       51.28      1.34 o
   4  10   4        5.13        6.81      1.02 o
   5  10   4       12.71       12.07      1.11 o
   6  10   4        0.08        0.63      1.11 o
   7  10   4       25.72       31.21      1.75 o
   8  10   4        4.54        4.04      1.43 o
   0  11   4        1.30        1.37      1.26 o
   1  11   4      152.16      164.98      1.93 o
   2  11   4      265.12      257.99      5.26 o
   3  11   4       50.81       44.28      1.51 o
   4  11   4       35.71       31.85      1.45 o
   5  11   4        1.25        0.19      1.07 o
   6  11   4       82.62       83.84      2.24 o
   7  11   4       58.44       60.73      2.42 o
   8  11   4        7.22        8.21      2.43 o
   0  12   4        6.46        6.29      1.44 o
   1  12   4      424.47      420.79      6.99 o
   2  12   4       82.71       78.27      1.87 o
   3  12   4      180.31      178.01      4.36 o
   4  12   4      119.65      124.60      3.28 o
   5  12   4        6.39        6.44      1.44 o
   6  12   4        0.69        2.08      1.64 o
   7  12   4       11.91       10.62      1.74 o
   0  13   4      424.30      400.57     14.11 o
   1  13   4       22.44       21.40      1.37 o
   2  13   4       94.24       86.89      2.01 o
   3  13   4       96.84       96.62      2.24 o
   4  13   4       51.30       51.45      2.24 o
   5  13   4      165.23      165.64      3.74 o
   6  13   4       79.07       75.32      2.60 o
   7  13   4       73.20       70.30      5.37 o
   0  14   4       82.75       75.40      3.36 o
   1  14   4       37.56       38.20      1.98 o
   2  14   4       45.83       46.67      1.89 o
   3  14   4       68.80       70.70      2.16 o
   4  14   4        8.38        7.33      1.61 o
   5  14   4      180.99      185.20      4.32 o
   0  15   4       23.03       21.95      4.23 o
   1  15   4        6.88       10.17      1.55 o
   2  15   4      102.23       94.13      3.16 o
   3  15   4        4.71        3.69      1.44 o
   4  15   4      112.81      108.96      3.57 o
   5  15   4       83.52       96.58      6.42 o
   0  16   4       14.01       14.49      2.63 o
   1  16   4       27.24       27.45      1.78 o
   2  16   4       20.87       19.28      1.72 o
   3  16   4        2.69        3.02      1.67 o
   4  16   4       11.35       14.14      3.88 o
   0  17   4       45.48       40.66      4.42 o
   1  17   4       35.46       38.18      3.18 o
   2  17   4      117.77      111.45      3.69 o
   1   0   5      110.89      106.61      1.12 o
   2   0   5      416.58      413.22      3.35 o
   3   0   5       12.58       13.70      0.96 o
   4   0   5      228.53      232.85      2.70 o
   5   0   5      102.35      112.68      2.44 o
   6   0   5       15.32       15.93      1.31 o
   7   0   5      166.78      179.06      2.83 o
   8   0   5        0.93        1.67      1.57 o
   9   0   5        2.44        3.32      2.20 o
  10   0   5        5.21        5.36      2.22 o
   0   1   5      134.22      158.38      2.79 o
   1   1   5     1246.05     1288.15      8.43 o
   2   1   5       10.15       12.32      0.40 o
   3   1   5      390.83      404.91      5.87 o
   4   1   5       46.82       44.62      1.02 o
   5   1   5      266.92      286.03      3.78 o
   6   1   5      163.47      173.24      1.92 o
   7   1   5      134.66      151.01      2.06 o
   8   1   5      102.55      112.21      3.55 o
   9   1   5       81.11       85.96      2.06 o
  10   1   5       30.77       29.48      1.96 o
   0   2   5        4.21        5.31      0.60 o
   1   2   5       27.39       30.99      0.72 o
   2   2   5      170.64      167.88      2.11 o
   3   2   5      322.52      312.41      2.82 o
   4   2   5       18.88       18.13      0.65 o
   5   2   5       70.21       74.33      1.24 o
   6   2   5      119.93      121.86      1.57 o
   7   2   5        0.47        1.14      0.91 o
   8   2   5       59.55       63.12      1.75 o
   9   2   5       50.85       49.83      2.16 o
  10   2   5        7.94        6.36      1.35 o
   0   3   5     1913.02     2100.60      5.85 o
   1   3   5      329.08      318.91      3.22 o
   2   3   5      474.61      501.06      7.39 o
   3   3   5      458.84      473.92      2.07 o
   4   3   5       26.29       30.70      0.74 o
   5   3   5       56.65       54.94      1.00 o
   6   3   5       28.34       26.68      0.92 o
   7   3   5       94.22      103.55      1.79 o
   8   3   5       80.41       86.66      1.96 o
   9   3   5       47.13       49.58      1.71 o
  10   3   5       37.35       34.91      1.91 o
   0   4   5        0.05        1.38      0.51 o
   1   4   5        1.06        0.98      0.28 o
   2   4   5      186.38      187.07      1.22 o
   3   4   5        1.64        2.13      0.42 o
   4   4   5      169.21      159.75      2.47 o
   5   4   5       25.18       22.61      0.92 o
   6   4   5        7.05        8.40      0.86 o
   7   4   5       15.62       11.96      1.11 o
   8   4   5       55.41       57.06      1.58 o
   9   4   5       25.54       26.30      1.59 o
  10   4   5        7.22        5.80      2.08 o
   0   5   5      611.67      595.95      4.97 o
   1   5   5      410.20      394.82      5.03 o
   2   5   5        0.98        1.94      0.42 o
   3   5   5      181.60      223.33      1.90 o
   4   5   5      288.39      304.23      3.44 o
   5   5   5      137.60      147.13      2.44 o
   6   5   5       64.07       63.26      1.33 o
   7   5   5       20.80       20.89      1.24 o
   8   5   5       16.47       17.75      1.27 o
   9   5   5        5.44        5.20      1.37 o
  10   5   5        5.42        4.32      2.85 o
   0   6   5       48.64       54.26      1.73 o
   1   6   5      139.95      158.40      1.43 o
   2   6   5        7.20        6.49      0.52 o
   3   6   5      230.67      230.40      3.42 o
   4   6   5       14.92       20.72      1.05 o
   5   6   5      352.77      346.26      7.05 o
   6   6   5       12.87       14.58      0.98 o
   7   6   5        0.57        0.77      0.98 o
   8   6   5       21.94       21.49      1.37 o
   9   6   5        9.01        7.68      1.65 o
   0   7   5       11.83       20.21      0.75 o
   1   7   5       92.85       94.20      1.21 o
   2   7   5       46.62       52.17      0.91 o
   3   7   5      287.79      282.30      3.60 o
   4   7   5       27.63       24.21      0.98 o
   5   7   5       60.23       52.58      1.25 o
   6   7   5      109.71      104.45      2.08 o
   7   7   5       31.15       28.14      1.28 o
   8   7   5        7.31        6.68      1.48 o
   9   7   5        5.91        5.82      1.55 o
   0   8   5       82.54       90.69      1.85 o
   1   8   5       83.15       73.66      1.65 o
   2   8   5      134.12      136.34      1.46 o
   3   8   5       24.30       27.00      1.07 o
   4   8   5       18.40       19.42      1.04 o
   5   8   5       35.30       36.93      1.25 o
   6   8   5      182.04      176.71      4.15 o
   7   8   5      213.49      200.48      3.50 o
   8   8   5       60.24       57.47      2.26 o
   9   8   5       68.94       61.88      3.14 o
   0   9   5      214.94      218.04      2.88 o
   1   9   5       31.85       28.10      0.93 o
   2   9   5      276.69      279.46      3.31 o
   3   9   5      251.54      238.09      2.16 o
   4   9   5      143.20      142.50      3.01 o
   5   9   5       41.93       39.70      1.33 o
   6   9   5        7.15        8.69      1.20 o
   7   9   5       21.33       20.90      1.50 o
   8   9   5       37.10       37.82      2.08 o
   0  10   5        0.19       -0.53      1.25 o
   1  10   5      116.05      118.10      2.19 o
   2  10   5        7.47        6.43      0.97 o
   3  10   5       48.44       41.94      1.25 o
   4  10   5       59.40       58.09      1.39 o
   5  10   5        0.70        0.70      1.04 o
   6  10   5        3.12        2.91      1.10 o
   7  10   5       39.96       38.15      1.78 o
   8  10   5       76.47       68.89      2.15 o
   0  11   5      201.96      189.73      5.05 o
   1  11   5      165.43      159.86      1.95 o
   2  11   5       15.06       17.17      1.20 o
   3  11   5      207.68      204.58      2.67 o
   4  11   5      334.31      344.80      6.03 o
   5  11   5       68.18       68.67      1.73 o
   6  11   5       32.46       31.99      1.57 o
   7  11   5       20.48       18.16      1.59 o
   8  11   5        0.05        0.10      2.11 o
   0  12   5        4.83        6.39      1.47 o
   1  12   5       15.60       17.81      1.23 o
   2  12   5        0.63        0.72      1.07 o
   3  12   5       43.10       45.36      1.85 o
   4  12   5       62.93       67.19      2.96 o
   5  12   5       35.35       37.14      1.82 o
   6  12   5       44.85       52.14      2.26 o
   7  12   5       22.59       26.45      1.97 o
   0  13   5       73.59       70.92      2.26 o
   1  13   5       56.84       54.98      1.59 o
   2  13   5       64.29       62.48      1.69 o
   3  13   5       27.68       30.59      1.67 o
   4  13   5       30.57       32.76      1.81 o
   5  13   5       45.30       39.40      2.14 o
   6  13   5       75.99       68.97      3.81 o
   0  14   5       35.37       28.31      2.22 o
   1  14   5       44.37       46.67      2.03 o
   2  14   5       18.30       16.28      1.32 o
   3  14   5       55.13       53.81      1.93 o
   4  14   5        8.49        8.30      1.69 o
   5  14   5        9.42       11.25      2.18 o
   0  15   5       28.10       28.68      3.62 o
   1  15   5       18.56       16.94      1.64 o
   2  15   5       63.32       61.31      2.86 o
   3  15   5       67.33       67.75      2.60 o
   4  15   5       16.47       15.85      1.76 o
   0  16   5        3.68        2.37      2.33 o
   1  16   5       30.33       28.91      2.13 o
   2  16   5       24.34       22.67      1.61 o
   3  16   5        5.79        6.05      1.55 o
   0  17   5        6.04        8.12      2.94 o
   1  17   5       47.41       35.43      3.01 o
   2  17   5       14.81       12.10      3.42 o
   0   0   6     1253.23     1355.95     17.72 o
   1   0   6      843.77      934.18      9.63 o
   2   0   6       85.54       87.17      1.17 o
   3   0   6      123.89      111.75      3.12 o
   4   0   6       45.92       40.41      1.43 o
   5   0   6      227.88      240.52      3.99 o
   6   0   6       27.59       30.04      1.68 o
   7   0   6      130.12      124.15      5.18 o
   8   0   6        0.88        1.47      2.06 o
   9   0   6       28.64       29.27      2.54 o
  10   0   6        9.87        6.42      2.25 o
   0   1   6      173.69      178.22      2.68 o
   1   1   6     1003.98     1131.85     10.81 o
   2   1   6      413.91      425.41      3.32 o
   3   1   6      772.28      745.38     11.41 o
   4   1   6       87.29       79.38      1.11 o
   5   1   6      256.07      266.48      3.88 o
   6   1   6       56.97       53.26      1.27 o
   7   1   6       84.75       87.87      2.59 o
   8   1   6       23.94       23.11      1.52 o
   9   1   6       27.75       26.19      1.95 o
  10   1   6       20.31       19.61      1.79 o
   0   2   6      210.04      228.06      2.71 o
   1   2   6      100.91       94.51      1.39 o
   2   2   6      383.76      376.33      5.37 o
   3   2   6       77.47       71.08      1.29 o
   4   2   6       99.80       93.88      1.26 o
   5   2   6       76.14       77.64      2.23 o
   6   2   6        5.06        4.61      0.99 o
   7   2   6      112.12      110.07      3.13 o
   8   2   6       37.90       38.15      1.56 o
   9   2   6      138.18      137.77      2.75 o
  10   2   6        1.03        1.96      1.51 o
   0   3   6     1338.01     1433.02     14.90 o
   1   3   6       53.41       53.88      0.72 o
   2   3   6      609.82      646.37      8.37 o
   3   3   6       49.70       45.69      0.81 o
   4   3   6      136.77      130.84      2.21 o
   5   3   6       18.83       17.10      0.85 o
   6   3   6       81.23       80.63      1.70 o
   7   3   6       19.03       20.37      1.28 o
   8   3   6       40.67       40.46      1.58 o
   9   3   6        1.61        1.30      1.19 o
  10   3   6       19.05       17.39      1.97 o
   0   4   6       15.68       14.13      0.74 o
   1   4   6       39.75       49.70      0.66 o
   2   4   6       56.88       64.93      0.88 o
   3   4   6       31.15       34.55      0.87 o
   4   4   6      107.41       94.03      1.30 o
   5   4   6       57.05       54.52      1.18 o
   6   4   6      319.75      327.56      3.33 o
   7   4   6       64.30       67.98      1.63 o
   8   4   6       97.16      100.82      2.41 o
   9   4   6        3.92        4.37      1.22 o
  10   4   6        5.89        5.07      2.01 o
   0   5   6      104.27      113.98      1.87 o
   1   5   6      221.03      252.54      4.36 o
   2   5   6       94.37      101.00      1.22 o
   3   5   6      161.83      164.72      1.70 o
   4   5   6       45.88       46.88      1.09 o
   5   5   6       42.11       42.95      1.15 o
   6   5   6       38.46       37.82      1.19 o
   7   5   6       21.19       19.99      1.23 o
   8   5   6        9.88        8.28      1.19 o
   9   5   6       25.40       22.19      1.50 o
   0   6   6       36.46       36.71      2.03 o
   1   6   6       88.37       84.48      1.95 o
   2   6   6       26.75       25.08      0.75 o
   3   6   6      182.11      184.07      2.02 o
   4   6   6       21.55       23.76      0.98 o
   5   6   6      156.79      158.90      2.25 o
   6   6   6        3.03        2.25      0.90 o
   7   6   6      106.35       99.90      1.90 o
   8   6   6        2.48        3.08      1.11 o
   9   6   6       32.46       34.28      2.01 o
   0   7   6      290.55      282.35      7.99 o
   1   7   6      650.35      622.94      9.32 o
   2   7   6       15.08       17.52      0.85 o
   3   7   6      400.89      416.03      2.61 o
   4   7   6      176.95      162.37      2.79 o
   5   7   6        1.32        2.94      0.89 o
   6   7   6       18.73       16.49      1.08 o
   7   7   6        5.48        5.35      1.18 o
   8   7   6        1.47        1.27      1.25 o
   9   7   6        4.55        2.64      1.39 o
   0   8   6      321.80      324.33      3.68 o
   1   8   6      135.73      123.98      1.52 o
   2   8   6      230.74      222.98      2.73 o
   3   8   6       76.29       70.53      1.33 o
   4   8   6       88.49       78.04      1.67 o
   5   8   6       35.73       30.59      1.24 o
   6   8   6       24.30       21.70      1.23 o
   7   8   6       59.26       59.66      1.83 o
   8   8   6        1.60        1.94      1.60 o
   0   9   6      845.32      810.68      5.23 o
   1   9   6       71.35       68.72      1.32 o
   2   9   6      179.56      180.37      3.70 o
   3   9   6       47.86       49.17      1.28 o
   4   9   6      103.38      100.57      1.78 o
   5   9   6       62.68       61.91      1.57 o
   6   9   6        6.24        6.34      1.20 o
   7   9   6        8.29        7.95      1.21 o
   8   9   6       64.37       59.35      2.36 o
   0  10   6       34.75       35.03      1.69 o
   1  10   6      189.30      173.16      2.34 o
   2  10   6      452.01      452.02      3.51 o
   3  10   6      140.85      146.28      2.09 o
   4  10   6      125.84      131.00      1.92 o
   5  10   6        2.38        1.74      0.96 o
   6  10   6       39.96       39.82      1.65 o
   7  10   6        6.06        5.78      1.36 o
   8  10   6       37.02       32.05      4.42 o
   0  11   6        3.90        3.77      1.30 o
   1  11   6        9.42       10.69      1.13 o
   2  11   6      105.58      107.73      1.94 o
   3  11   6      161.61      168.00      2.32 o
   4  11   6       59.54       58.32      1.82 o
   5  11   6       67.22       75.14      1.82 o
   6  11   6       37.64       34.55      1.52 o
   7  11   6        1.48        0.87      1.34 o
   8  11   6       90.86       84.90      6.10 o
   0  12   6        0.78        0.62      1.34 o
   1  12   6        3.53        3.37      1.08 o
   2  12   6       17.75       16.58      1.21 o
   3  12   6       43.29       41.64      1.85 o
   4  12   6       96.04       90.01      2.75 o
   5  12   6      105.31      110.13      2.54 o
   6  12   6       67.38       63.30      2.23 o
   7  12   6       12.35       10.07      2.04 o
   0  13   6        9.26        7.81      1.79 o
   1  13   6       33.73       35.84      1.42 o
   2  13   6        6.53        7.94      1.25 o
   3  13   6       65.93       70.91      3.01 o
   4  13   6       47.75       47.76      2.01 o
   5  13   6       58.23       58.91      2.47 o
   6  13   6      148.67      140.14      3.98 o
   0  14   6        0.06        0.56      1.76 o
   1  14   6       25.27       24.58      1.55 o
   2  14   6       10.15        8.56      1.29 o
   3  14   6       35.07       39.69      1.98 o
   4  14   6        0.45        1.62      1.38 o
   5  14   6       11.13        9.08      1.69 o
   0  15   6        5.40        8.79      2.65 o
   1  15   6       14.65       14.41      1.64 o
   2  15   6       78.73       77.24      2.01 o
   3  15   6       37.97       40.78      1.73 o
   4  15   6      193.99      197.40      5.03 o
   5  15   6       40.27       59.01      6.86 o
   0  16   6        0.23        2.47      2.13 o
   1  16   6       14.48       13.21      1.68 o
   2  16   6       39.19       34.59      1.95 o
   3  16   6       91.70       82.73      3.11 o
   4  16   6       10.97       15.35      4.84 o
   1   0   7       73.94       87.72      1.67 o
   2   0   7       30.69       31.36      1.01 o
   3   0   7       66.04       67.46      2.60 o
   4   0   7       34.14       25.00      1.28 o
   5   0   7       39.60       36.81      1.64 o
   6   0   7        0.13       -0.05      1.22 o
   7   0   7      103.67      101.83      3.39 o
   8   0   7        0.39        1.64      2.16 o
   9   0   7        0.53       -0.02      2.15 o
   0   1   7     1225.67     1343.03      7.08 o
   1   1   7      528.91      571.37      3.78 o
   2   1   7      388.61      384.28      2.71 o
   3   1   7      103.84       97.06      2.48 o
   4   1   7      175.98      169.35      4.25 o
   5   1   7      198.33      184.12      4.08 o
   6   1   7      183.49      193.83      3.58 o
   7   1   7       29.87       30.51      1.51 o
   8   1   7        6.98        6.14      1.60 o
   9   1   7        2.19        3.02      1.52 o
  10   1   7        2.31        3.21      2.75 o
   0   2   7      263.82      297.24      2.81 o
   1   2   7      224.94      252.85      2.59 o
   2   2   7       18.34       19.07      0.52 o
   3   2   7       28.51       30.12      0.65 o
   4   2   7      121.54      107.49      2.90 o
   5   2   7       31.72       33.38      1.70 o
   6   2   7       53.89       52.83      1.81 o
   7   2   7       79.52       81.77      4.21 o
   8   2   7       36.32       35.73      1.64 o
   9   2   7       35.68       33.03      1.94 o
  10   2   7       64.65       55.98      4.30 o
   0   3   7       28.43       15.39      0.87 o
   1   3   7      239.29      239.34      2.41 o
   2   3   7      109.39       91.34      1.15 o
   3   3   7       92.99       94.87      1.64 o
   4   3   7       34.65       33.69      0.92 o
   5   3   7       14.23       14.99      0.94 o
   6   3   7       35.00       36.18      1.38 o
   7   3   7      171.50      184.95      3.61 o
   8   3   7      169.05      173.03      2.93 o
   9   3   7      103.43       99.16      3.20 o
  10   3   7       24.82       18.01      3.38 o
   0   4   7       14.98       21.53      0.91 o
   1   4   7      251.19      263.25      2.27 o
   2   4   7       64.21       68.21      0.93 o
   3   4   7      283.71      281.82      2.54 o
   4   4   7      139.08      140.43      1.58 o
   5   4   7       69.27       63.59      1.52 o
   6   4   7      226.18      225.15      2.62 o
   7   4   7       88.06       84.62      1.99 o
   8   4   7       43.91       44.18      1.64 o
   9   4   7       29.66       26.59      1.47 o
   0   5   7       36.97       35.26      1.09 o
   1   5   7      117.35      106.02      1.42 o
   2   5   7       73.83       68.41      1.08 o
   3   5   7      191.69      199.86      2.52 o
   4   5   7      160.68      147.96      2.14 o
   5   5   7      331.52      315.50      3.73 o
   6   5   7      281.86      287.52      2.87 o
   7   5   7       62.37       61.52      1.61 o
   8   5   7       66.54       66.96      1.86 o
   9   5   7       11.99       11.01      1.27 o
   0   6   7      477.89      455.36      4.40 o
   1   6   7      496.60      490.91      7.56 o
   2   6   7      341.72      335.49      5.17 o
   3   6   7      191.22      193.12      2.39 o
   4   6   7      164.49      158.87      1.83 o
   5   6   7       85.53       84.68      1.65 o
   6   6   7       51.76       50.68      1.35 o
   7   6   7       46.13       48.17      1.51 o
   8   6   7       24.21       23.98      1.34 o
   9   6   7       14.29       11.90      1.74 o
   0   7   7       15.15       15.87      1.04 o
   1   7   7      430.55      391.81      5.15 o
   2   7   7      177.35      176.46      2.50 o
   3   7   7      164.16      162.61      1.82 o
   4   7   7      253.67      278.21      2.78 o
   5   7   7        9.49        9.23      0.98 o
   6   7   7      115.85      111.76      3.11 o
   7   7   7        3.79        3.40      1.10 o
   8   7   7        2.06        2.31      1.17 o
   9   7   7        4.19        4.97      2.34 o
   0   8   7     1249.26     1217.77      7.13 o
   1   8   7      104.81       92.15      1.35 o
   2   8   7      621.17      626.78      8.66 o
   3   8   7       52.03       52.03      1.26 o
   4   8   7       22.93       22.20      1.10 o
   5   8   7        5.77        4.90      0.96 o
   6   8   7       27.02       29.61      1.34 o
   7   8   7        2.10        0.79      1.12 o
   8   8   7       20.75       23.22      1.73 o
   0   9   7      298.70      311.45      3.48 o
   1   9   7        2.53        1.40      0.95 o
   2   9   7      508.65      520.30      8.00 o
   3   9   7       44.81       45.19      1.56 o
   4   9   7      198.90      219.60      2.51 o
   5   9   7       13.40       12.89      1.16 o
   6   9   7       63.00       65.27      1.81 o
   7   9   7        4.88        4.43      1.36 o
   8   9   7       23.93       21.80      1.94 o
   0  10   7       27.47       28.83      1.86 o
   1  10   7      289.46      264.46      2.79 o
   2  10   7       43.49       46.67      1.35 o
   3  10   7      128.00      125.88      2.61 o
   4  10   7       57.95       56.95      1.62 o
   5  10   7       90.97       98.51      3.10 o
   6  10   7       28.48       30.35      1.60 o
   7  10   7       23.99       24.43      1.54 o
   8  10   7       71.55       66.88      5.50 o
   0  11   7       14.60       17.43      1.58 o
   1  11   7      123.18      122.51      2.00 o
   2  11   7       86.08       94.87      1.90 o
   3  11   7       66.26       76.09      1.79 o
   4  11   7       75.36       84.92      1.90 o
   5  11   7       40.03       40.93      1.71 o
   6  11   7        9.09        8.70      1.36 o
   7  11   7       92.11       83.18      2.74 o
   0  12   7        1.01        1.20      1.84 o
   1  12   7       59.12       56.04      1.64 o
   2  12   7       26.73       29.89      1.37 o
   3  12   7       24.08       25.81      1.43 o
   4  12   7       65.30       64.84      1.96 o
   5  12   7       83.00       85.24      2.51 o
   6  12   7       19.06       20.72      1.78 o
   7  12   7       35.85       28.37      4.30 o
   0  13   7      198.82      200.86      4.01 o
   1  13   7       20.32       21.87      1.37 o
   2  13   7       16.11       18.90      1.31 o
   3  13   7       16.54       21.22      1.46 o
   4  13   7      101.98      106.22      2.63 o
   5  13   7        8.73       11.88      1.66 o
   6  13   7       35.94       35.77      4.55 o
   0  14   7       72.21       76.98      4.16 o
   1  14   7        6.97        7.62      1.30 o
   2  14   7       38.31       41.11      1.70 o
   3  14   7       26.83       26.52      1.54 o
   4  14   7       19.10       22.20      1.60 o
   5  14   7       25.21       24.30      2.94 o
   0  15   7        0.72       -0.17      2.43 o
   1  15   7       48.39       47.58      1.96 o
   2  15   7       32.45       33.21      1.69 o
   3  15   7        1.07        0.61      1.27 o
   4  15   7        4.43        6.33      2.19 o
   0  16   7        1.01        4.23      3.51 o
   1  16   7       17.86       21.50      2.10 o
   2  16   7       19.81       19.91      2.41 o
   3  16   7       15.38       16.73      3.51 o
   0   0   8       79.10       75.20      2.13 o
   1   0   8       50.19       68.86      1.28 o
   2   0   8        2.02        1.71      0.71 o
   3   0   8      410.08      382.21      8.31 o
   4   0   8      291.90      247.36      3.60 o
   5   0   8      190.52      186.44      6.86 o
   6   0   8      277.62      262.92     12.65 o
   7   0   8        2.37        2.32      1.97 o
   8   0   8       37.09       32.57      2.59 o
   9   0   8        0.02        0.66      1.88 o
   0   1   8      108.77       94.31      1.63 o
   1   1   8      260.95      286.10      3.33 o
   2   1   8       74.83       73.78      0.91 o
   3   1   8      232.99      206.43      3.65 o
   4   1   8      210.14      183.38      5.50 o
   5   1   8       76.49       64.79      1.61 o
   6   1   8        6.36        6.32      1.13 o
   7   1   8       62.46       63.07      2.11 o
   8   1   8       44.58       46.57      1.99 o
   9   1   8       56.02       58.07      2.41 o
   0   2   8        0.43        0.10      0.93 o
   1   2   8       76.72       78.96      1.38 o
   2   2   8      179.26      183.31      2.58 o
   3   2   8      316.78      289.74      3.13 o
   4   2   8       21.58       18.88      0.87 o
   5   2   8      216.42      203.07      4.51 o
   6   2   8      156.39      160.51      3.49 o
   7   2   8       76.56       78.58      4.28 o
   8   2   8      123.41      118.24      2.84 o
   9   2   8        6.61        5.74      1.63 o
   0   3   8       31.10       28.52      1.11 o
   1   3   8       37.26       41.67      1.14 o
   2   3   8       20.38       17.29      0.67 o
   3   3   8      452.56      446.82      3.43 o
   4   3   8       89.46       84.41      1.52 o
   5   3   8       39.10       37.00      1.80 o
   6   3   8       30.88       31.44      1.45 o
   7   3   8      246.49      241.41      3.55 o
   8   3   8       18.32       18.48      1.48 o
   9   3   8       53.02       47.24      2.18 o
   0   4   8       15.65       17.48      1.03 o
   1   4   8       77.11       77.86      1.07 o
   2   4   8      180.98      192.90      1.76 o
   3   4   8       46.93       44.82      1.17 o
   4   4   8      169.54      188.89      2.59 o
   5   4   8       32.64       29.83      1.22 o
   6   4   8       60.59       61.81      2.40 o
   7   4   8        4.18        3.90      1.17 o
   8   4   8       46.52       43.03      1.90 o
   9   4   8       55.75       52.21      2.26 o
   0   5   8        0.25        0.15      0.87 o
   1   5   8      283.30      286.57      3.11 o
   2   5   8       68.72       59.30      1.20 o
   3   5   8      152.34      137.31      1.65 o
   4   5   8       72.01       63.63      1.32 o
   5   5   8        3.92        3.84      0.90 o
   6   5   8       18.53       20.52      1.24 o
   7   5   8       33.68       33.09      1.54 o
   8   5   8       30.82       27.19      1.52 o
   9   5   8       13.73       13.52      1.66 o
   0   6   8      223.30      206.17      4.58 o
   1   6   8      287.66      296.69      2.53 o
   2   6   8      237.65      227.18      2.36 o
   3   6   8      144.39      132.20      1.67 o
   4   6   8      257.81      245.58      2.78 o
   5   6   8       86.52       88.89      1.59 o
   6   6   8       76.10       70.44      1.67 o
   7   6   8        4.09        3.82      1.11 o
   8   6   8        7.95        8.14      1.25 o
   9   6   8       23.36       23.56      1.86 o
   0   7   8      366.43      299.96      4.40 o
   1   7   8      137.39      124.19      2.36 o
   2   7   8       78.36       69.39      1.39 o
   3   7   8       28.65       22.78      1.05 o
   4   7   8      134.30      123.43      1.77 o
   5   7   8        8.24        7.26      0.99 o
   6   7   8       62.23       56.88      1.61 o
   7   7   8        2.34        1.23      1.07 o
   8   7   8       11.62       11.61      1.34 o
   9   7   8       10.41       12.22      3.60 o
   0   8   8      772.32      664.96      5.55 o
   1   8   8      225.32      222.58      2.40 o
   2   8   8      283.94      261.56      4.15 o
   3   8   8       20.73       23.24      1.19 o
   4   8   8        1.82        1.22      0.92 o
   5   8   8       13.44       13.45      1.10 o
   6   8   8        4.95        4.39      1.00 o
   7   8   8       43.25       43.47      1.69 o
   8   8   8       29.15       28.80      1.88 o
   0   9   8       36.79       28.93      1.66 o
   1   9   8       28.41       26.86      1.20 o
   2   9   8       63.51       59.60      1.46 o
   3   9   8        4.98        5.15      0.99 o
   4   9   8        2.15        2.06      1.03 o
   5   9   8       11.92       11.26      1.30 o
   6   9   8       33.96       34.67      1.47 o
   7   9   8        0.04        0.43      1.38 o
   8   9   8       14.50       12.80      2.53 o
   0  10   8        0.15        0.86      1.71 o
   1  10   8        6.19        7.42      1.06 o
   2  10   8       57.96       50.64      1.45 o
   3  10   8      115.72      125.20      2.01 o
   4  10   8       26.18       27.03      1.42 o
   5  10   8       42.30       46.24      1.69 o
   6  10   8        6.49        8.16      1.45 o
   7  10   8       46.34       48.71      2.25 o
   8  10   8       13.75       10.74      3.93 o
   0  11   8       53.01       50.88      2.46 o
   1  11   8        3.60        3.72      1.06 o
   2  11   8       39.68       41.01      1.54 o
   3  11   8       15.44       14.68      1.22 o
   4  11   8       12.65       16.00      1.37 o
   5  11   8       45.80       50.12      1.87 o
   6  11   8       81.98       84.70      2.24 o
   7  11   8       61.25       76.18      6.61 o
   0  12   8       16.11       15.95      2.05 o
   1  12   8       36.05       40.71      1.45 o
   2  12   8       53.01       55.19      1.64 o
   3  12   8       22.08       20.32      1.45 o
   4  12   8       13.32       14.41      1.40 o
   5  12   8       13.61       13.23      1.39 o
   6  12   8       33.37       30.29      1.93 o
   0  13   8      120.82      111.68      3.28 o
   1  13   8        0.59        0.41      1.22 o
   2  13   8      100.42      106.20      2.08 o
   3  13   8        6.81        7.23      1.32 o
   4  13   8       53.60       56.00      2.01 o
   5  13   8       54.23       54.44      2.20 o
   6  13   8       64.79       62.42      5.85 o
   0  14   8       90.89       81.92      3.16 o
   1  14   8       15.10       15.53      1.48 o
   2  14   8       74.77       77.81      2.22 o
   3  14   8        9.23        8.03      1.39 o
   4  14   8        7.79        7.08      1.48 o
   5  14   8       21.51       18.66      4.30 o
   0  15   8       11.12       11.80      2.09 o
   1  15   8       43.28       40.39      1.93 o
   2  15   8       27.01       25.77      1.91 o
   3  15   8       74.51       75.93      3.17 o
   1   0   9       59.70       60.98      1.36 o
   2   0   9      745.84      699.96     10.97 o
   3   0   9       38.62       37.19      1.14 o
   4   0   9      457.52      433.51      6.63 o
   5   0   9      284.93      266.51      9.62 o
   6   0   9       13.91       12.55      2.12 o
   7   0   9        2.01        1.23      1.94 o
   8   0   9        0.01       -0.33      2.03 o
   9   0   9        8.54        7.99      2.29 o
   0   1   9       84.88       73.90      1.66 o
   1   1   9      638.30      648.12      4.46 o
   2   1   9      131.37      125.91      2.28 o
   3   1   9       80.33       76.23      1.22 o
   4   1   9       38.89       38.32      1.18 o
   5   1   9      139.52      126.43      4.42 o
   6   1   9       12.82       14.37      1.51 o
   7   1   9        8.40        8.14      1.56 o
   8   1   9       47.47       44.13      2.05 o
   9   1   9       13.01       12.33      1.96 o
   0   2   9      423.15      423.91      9.33 o
   1   2   9      164.13      178.68      2.70 o
   2   2   9      394.32      367.39      4.40 o
   3   2   9      107.31       94.59      1.35 o
   4   2   9      157.10      134.31      3.60 o
   5   2   9      508.57      486.85     10.89 o
   6   2   9        4.27        4.30      1.14 o
   7   2   9       80.46       76.62      2.30 o
   8   2   9        0.39        0.20      1.52 o
   9   2   9        9.80        9.16      1.61 o
   0   3   9      209.86      192.38      3.18 o
   1   3   9      412.80      394.06      4.53 o
   2   3   9       99.48      105.59      1.41 o
   3   3   9      241.18      245.95      4.13 o
   4   3   9      129.97      133.71      4.39 o
   5   3   9      213.16      197.78      5.15 o
   6   3   9       28.40       28.02      1.47 o
   7   3   9       30.32       30.09      1.59 o
   8   3   9       64.83       62.73      2.36 o
   9   3   9       70.20       59.32      3.81 o
   0   4   9      112.21       95.86      2.26 o
   1   4   9      445.07      431.50      6.08 o
   2   4   9      433.61      425.70      2.84 o
   3   4   9      631.96      605.18      3.91 o
   4   4   9      345.78      334.69      3.25 o
   5   4   9      122.82      111.18      2.16 o
   6   4   9      131.97      124.62      2.34 o
   7   4   9       61.51       53.17      2.02 o
   8   4   9       21.03       21.72      1.81 o
   9   4   9       24.24       19.79      2.61 o
   0   5   9      115.41      118.66      2.51 o
   1   5   9       48.20       42.05      1.21 o
   2   5   9      454.53      435.88      3.90 o
   3   5   9       15.16       13.24      0.98 o
   4   5   9      285.03      285.45      2.92 o
   5   5   9      201.72      203.59      4.21 o
   6   5   9       14.31       12.88      1.26 o
   7   5   9        2.04        1.51      1.15 o
   8   5   9       77.03       71.02      2.25 o
   0   6   9        0.64        0.58      1.33 o
   1   6   9      638.45      599.82     10.11 o
   2   6   9      159.99      135.87      1.87 o
   3   6   9       47.12       44.88      1.28 o
   4   6   9       35.35       32.56      1.21 o
   5   6   9      124.22      119.15      2.71 o
   6   6   9       25.31       27.86      1.36 o
   7   6   9       25.26       23.33      1.47 o
   8   6   9       35.87       34.06      1.67 o
   0   7   9      297.96      282.02      3.40 o
   1   7   9       68.35       62.40      1.45 o
   2   7   9       82.84       88.87      2.32 o
   3   7   9      133.02      137.80      1.89 o
   4   7   9       49.37       55.06      1.41 o
   5   7   9       23.00       23.51      1.21 o
   6   7   9       51.37       47.85      1.61 o
   7   7   9       53.88       53.33      1.86 o
   8   7   9       16.10       15.48      1.43 o
   0   8   9        1.50        0.37      1.24 o
   1   8   9      115.97      103.44      1.83 o
   2   8   9       61.34       51.96      1.49 o
   3   8   9       44.23       44.08      1.36 o
   4   8   9       17.53       15.69      1.22 o
   5   8   9       65.97       68.65      1.73 o
   6   8   9       10.57       11.70      1.21 o
   7   8   9        7.74        6.27      1.24 o
   8   8   9        4.28        5.88      1.92 o
   0   9   9       45.36       43.04      2.26 o
   1   9   9      110.21      107.71      1.78 o
   2   9   9       37.64       39.66      1.38 o
   3   9   9       20.70       22.64      1.33 o
   4   9   9       30.42       33.56      1.44 o
   5   9   9       21.03       25.34      1.36 o
   6   9   9       11.55       13.75      1.49 o
   7   9   9       19.70       20.75      1.66 o
   8   9   9       55.99       53.11      5.01 o
   0  10   9       66.14       59.26      2.48 o
   1  10   9       36.46       40.42      1.39 o
   2  10   9       60.24       59.35      1.68 o
   3  10   9       38.48       41.05      1.49 o
   4  10   9      100.15      101.87      1.98 o
   5  10   9       15.45       15.86      1.43 o
   6  10   9       36.53       32.25      1.64 o
   7  10   9        4.63        5.42      2.16 o
   0  11   9       30.08       26.02      2.14 o
   1  11   9       18.93       20.73      1.39 o
   2  11   9        4.51        4.12      1.16 o
   3  11   9       18.17       20.37      1.43 o
   4  11   9       11.87       14.49      1.29 o
   5  11   9       29.71       31.84      1.58 o
   6  11   9       35.60       36.60      1.77 o
   0  12   9       18.47       18.88      2.13 o
   1  12   9       30.77       34.07      1.64 o
   2  12   9        8.13        9.00      1.29 o
   3  12   9       31.25       37.27      1.68 o
   4  12   9       35.71       35.23      1.68 o
   5  12   9        8.15        5.62      1.25 o
   6  12   9       54.58       51.49      2.50 o
   0  13   9        8.97        7.29      1.89 o
   1  13   9        2.06        1.86      1.30 o
   2  13   9        1.41        1.54      1.34 o
   3  13   9        1.60        1.81      1.25 o
   4  13   9        1.24        1.58      1.35 o
   5  13   9       33.54       35.36      3.56 o
   0  14   9       50.59       48.36      2.59 o
   1  14   9       48.01       45.17      1.81 o
   2  14   9       16.43       16.04      1.67 o
   3  14   9        5.25        4.00      1.48 o
   4  14   9       12.48       10.04      2.91 o
   0  15   9        9.45        9.31      2.82 o
   1  15   9        6.37        4.97      3.59 o
   0   0  10      711.65      800.70     15.03 o
   1   0  10     1258.97     1286.47      7.22 o
   2   0  10      138.14      140.40      1.95 o
   3   0  10     1122.81     1070.57     11.51 o
   4   0  10      249.31      240.65      5.42 o
   5   0  10        8.34        6.10      1.45 o
   6   0  10      315.05      324.22     18.46 o
   7   0  10        3.58        4.30      2.33 o
   8   0  10        9.38       11.26      2.57 o
   0   1  10       13.01       12.52      1.25 o
   1   1  10      284.08      274.67      3.89 o
   2   1  10       50.96       47.94      1.05 o
   3   1  10       86.79       77.97      2.26 o
   4   1  10      180.23      172.91      5.21 o
   5   1  10      223.95      210.38      2.97 o
   6   1  10       61.28       60.94      2.14 o
   7   1  10      149.40      146.87      3.82 o
   8   1  10       61.75       58.50      2.35 o
   0   2  10       24.93       24.96      1.38 o
   1   2  10     1453.01     1446.21     18.34 o
   2   2  10      265.84      247.22      4.09 o
   3   2  10      641.12      635.49      8.83 o
   4   2  10      190.10      179.80      3.70 o
   5   2  10      208.15      208.51      6.78 o
   6   2  10        4.43        6.42      1.53 o
   7   2  10       82.96       82.98      2.48 o
   8   2  10       27.32       28.42      1.97 o
   0   3  10      126.49      120.23      4.51 o
   1   3  10       86.44       84.30      1.35 o
   2   3  10      193.72      187.94      2.82 o
   3   3  10      876.97      818.35      8.97 o
   4   3  10       86.79       81.87      1.75 o
   5   3  10      171.09      159.87      3.49 o
   6   3  10       19.91       19.96      1.68 o
   7   3  10       70.19       69.79      2.62 o
   8   3  10       15.56       15.46      1.69 o
   0   4  10      240.40      259.55      3.91 o
   1   4  10      183.65      167.96      3.61 o
   2   4  10      233.24      225.95      2.56 o
   3   4  10      192.39      183.87      2.18 o
   4   4  10       33.86       31.90      1.40 o
   5   4  10       58.63       58.41      1.82 o
   6   4  10        9.33        8.37      1.28 o
   7   4  10       15.72       15.45      1.70 o
   8   4  10        1.26        3.06      1.57 o
   0   5  10        7.64        5.41      1.47 o
   1   5  10      447.60      430.73      6.76 o
   2   5  10      131.05      125.17      1.85 o
   3   5  10       66.05       73.32      1.84 o
   4   5  10       51.56       52.70      1.48 o
   5   5  10      236.18      245.05      3.18 o
   6   5  10       69.34       62.41      1.94 o
   7   5  10      125.63      112.30      3.40 o
   8   5  10       13.14       12.12      1.75 o
   0   6  10        9.27       16.79      1.52 o
   1   6  10       83.92       77.31      1.59 o
   2   6  10       78.11       74.53      1.59 o
   3   6  10      139.80      136.90      2.04 o
   4   6  10       21.87       20.77      1.27 o
   5   6  10        3.09        4.04      1.31 o
   6   6  10        6.28        6.64      1.33 o
   7   6  10       18.67       18.51      1.56 o
   8   6  10        7.60        7.02      1.51 o
   0   7  10       16.67       16.51      1.56 o
   1   7  10       28.30       27.22      1.36 o
   2   7  10       14.34       15.19      1.08 o
   3   7  10        9.31       10.20      1.07 o
   4   7  10       23.85       22.86      1.24 o
   5   7  10       20.67       21.33      1.43 o
   6   7  10       28.02       28.01      1.59 o
   7   7  10       93.96       84.29      2.38 o
   8   7  10       33.23       31.17      2.76 o
   0   8  10        4.36        2.36      1.44 o
   1   8  10        6.72        4.23      1.10 o
   2   8  10       11.93       11.79      1.18 o
   3   8  10       51.82       53.23      1.48 o
   4   8  10       42.80       42.19      1.45 o
   5   8  10       12.32       12.19      1.26 o
   6   8  10        1.57        2.08      1.31 o
   7   8  10       64.85       61.44      2.18 o
   0   9  10       10.56       14.20      1.66 o
   1   9  10       32.90       34.60      1.36 o
   2   9  10       86.02       83.55      1.89 o
   3   9  10        4.85        5.22      1.18 o
   4   9  10       22.54       23.54      1.46 o
   5   9  10        1.97        2.44      1.08 o
   6   9  10       30.79       33.39      1.68 o
   7   9  10       11.48       12.07      1.57 o
   0  10  10       79.67       80.65      2.47 o
   1  10  10       59.46       55.53      1.72 o
   2  10  10       22.42       23.91      1.40 o
   3  10  10        6.85        6.33      1.27 o
   4  10  10       46.76       53.93      1.77 o
   5  10  10        3.99        4.14      1.27 o
   6  10  10        4.30        3.56      1.31 o
   0  11  10       74.33       74.72      2.64 o
   1  11  10       36.27       39.86      1.62 o
   2  11  10       34.35       36.60      1.52 o
   3  11  10       13.65       16.28      1.45 o
   4  11  10        0.78        0.78      1.28 o
   5  11  10       32.61       35.99      1.59 o
   6  11  10        3.84        4.55      2.43 o
   0  12  10       48.95       49.01      2.30 o
   1  12  10       18.83       18.49      1.49 o
   2  12  10       23.85       23.92      1.59 o
   3  12  10       27.05       29.39      1.60 o
   4  12  10       21.13       19.45      1.54 o
   5  12  10       19.56       18.32      2.00 o
   0  13  10       24.00       26.23      2.05 o
   1  13  10        1.06        0.17      1.33 o
   2  13  10       38.22       41.08      1.81 o
   3  13  10        5.86        3.91      1.28 o
   4  13  10       29.54       25.56      2.39 o
   0  14  10       44.83       42.42      3.09 o
   1  14  10        6.96        5.86      1.35 o
   2  14  10       56.04       52.35      3.75 o
   1  15  10       25.56       25.86      4.32 o
   1   0  11       49.33       54.69      1.53 o
   2   0  11        0.98        0.46      1.09 o
   3   0  11        2.40        2.12      1.39 o
   4   0  11      143.44      116.43      3.30 o
   5   0  11       11.80       11.36      2.20 o
   6   0  11      108.46      101.05      3.63 o
   7   0  11       85.67       77.15      3.93 o
   8   0  11       10.48        8.90      2.23 o
   0   1  11      257.09      218.10      8.51 o
   1   1  11      105.45       93.27      1.90 o
   2   1  11      171.00      151.50      2.06 o
   3   1  11       28.57       29.39      1.29 o
   4   1  11       40.03       35.20      1.98 o
   5   1  11       51.01       53.78      1.79 o
   6   1  11      317.23      317.14     11.17 o
   7   1  11        6.85        7.00      1.60 o
   8   1  11       63.11       57.46      2.36 o
   0   2  11      207.89      201.05      3.38 o
   1   2  11      256.72      253.17      4.22 o
   2   2  11       77.14       73.35      1.30 o
   3   2  11       71.60       62.57      1.43 o
   4   2  11       27.15       31.51      1.53 o
   5   2  11       79.59       73.12      2.00 o
   6   2  11       20.69       18.96      1.57 o
   7   2  11        4.88        4.11      1.57 o
   8   2  11       20.28       18.11      1.76 o
   0   3  11        1.50        2.71      1.24 o
   1   3  11      106.60       92.35      1.54 o
   2   3  11       23.29       22.06      1.04 o
   3   3  11       61.50       51.94      1.42 o
   4   3  11      113.55      107.52      2.55 o
   5   3  11      106.10      105.49      2.30 o
   6   3  11       39.74       40.72      1.77 o
   7   3  11        8.20        8.78      1.57 o
   8   3  11       33.89       32.11      2.08 o
   0   4  11      547.66      545.38     14.88 o
   1   4  11      370.82      360.52      5.90 o
   2   4  11      126.84      133.70      1.80 o
   3   4  11      251.86      228.65      2.68 o
   4   4  11       15.75       17.96      1.29 o
   5   4  11       34.78       36.72      1.50 o
   6   4  11       15.74       17.35      1.58 o
   7   4  11       15.00       16.08      1.76 o
   8   4  11       15.38       14.70      3.44 o
   0   5  11      118.30      111.82      2.89 o
   1   5  11       62.42       60.19      1.39 o
   2   5  11      191.01      182.53      3.03 o
   3   5  11      102.40       97.00      1.93 o
   4   5  11       73.05       77.08      1.90 o
   5   5  11       59.23       66.44      2.57 o
   6   5  11        4.57        4.01      1.33 o
   7   5  11       31.82       33.64      1.99 o
   0   6  11      518.49      506.55      5.41 o
   1   6  11       11.81       15.19      1.34 o
   2   6  11       69.02       75.15      1.68 o
   3   6  11       54.72       54.74      1.57 o
   4   6  11       54.74       54.83      1.81 o
   5   6  11       50.52       47.67      1.77 o
   6   6  11       92.22       99.12      2.50 o
   7   6  11       27.47       28.67      1.75 o
   0   7  11      292.49      278.47      3.72 o
   1   7  11       43.96       42.24      1.61 o
   2   7  11       60.17       60.29      1.95 o
   3   7  11       56.21       55.04      1.61 o
   4   7  11       52.94       58.22      1.72 o
   5   7  11       73.39       78.75      2.25 o
   6   7  11       99.97      101.58      3.66 o
   7   7  11       17.92       16.06      1.60 o
   0   8  11      151.49      152.33      3.04 o
   1   8  11        5.13        5.52      1.23 o
   2   8  11      183.55      176.29      4.13 o
   3   8  11       65.08       73.42      1.83 o
   4   8  11       14.49       14.25      1.26 o
   5   8  11       97.87      101.67      2.55 o
   6   8  11       18.48       19.05      1.60 o
   7   8  11        0.11        0.83      1.75 o
   0   9  11        3.27        2.87      1.62 o
   1   9  11       24.40       27.37      1.47 o
   2   9  11       36.02       36.76      1.59 o
   3   9  11       67.93       74.98      2.11 o
   4   9  11       72.06       72.05      2.20 o
   5   9  11        1.50        1.39      1.36 o
   6   9  11       51.19       52.37      1.83 o
   0  10  11       71.09       65.28      2.38 o
   1  10  11       72.76       73.51      1.93 o
   2  10  11       18.25       19.99      1.43 o
   3  10  11        7.54        8.82      1.30 o
   4  10  11        8.73        9.09      1.41 o
   5  10  11        6.21        5.70      1.39 o
   6  10  11       14.76       12.58      2.46 o
   0  11  11       59.20       57.58      2.51 o
   1  11  11       14.30       16.19      1.52 o
   2  11  11       13.20       14.57      1.47 o
   3  11  11        3.26        4.56      1.33 o
   4  11  11       46.01       48.60      1.80 o
   5  11  11       39.11       39.97      2.12 o
   0  12  11       44.65       48.10      2.55 o
   1  12  11       49.32       49.08      1.85 o
   2  12  11       80.06       81.69      2.14 o
   3  12  11       47.55       49.46      1.81 o
   4  12  11       11.63       14.30      2.34 o
   0  13  11       38.46       33.75      3.00 o
   1  13  11        0.38        1.59      1.27 o
   2  13  11        4.08        4.86      1.58 o
   3  13  11       21.80       21.28      4.26 o
   4  13  11       44.34       45.43      4.98 o
   0   0  12      642.49      628.03      7.14 o
   1   0  12       23.71       26.14      1.56 o
   2   0  12       78.95       82.16      2.52 o
   3   0  12        7.08        4.72      1.95 o
   4   0  12       55.20       49.33      2.24 o
   5   0  12      147.57      147.48      5.12 o
   6   0  12        0.67        0.47      2.17 o
   7   0  12      149.67      143.54      4.47 o
   0   1  12        0.55        0.60      1.25 o
   1   1  12       43.46       41.05      1.14 o
   2   1  12       20.76       22.34      1.14 o
   3   1  12      118.73      117.76      3.45 o
   4   1  12       42.63       46.29      1.75 o
   5   1  12      144.78      142.00      4.66 o
   6   1  12       13.52       12.06      1.67 o
   7   1  12      111.49      105.32      2.84 o
   0   2  12       17.99       23.26      1.80 o
   1   2  12       79.58       68.76      1.62 o
   2   2  12       57.14       54.96      1.49 o
   3   2  12      113.72      115.50      2.31 o
   4   2  12       52.35       48.61      1.98 o
   5   2  12       12.08       12.43      1.40 o
   6   2  12       28.35       26.10      1.65 o
   7   2  12       51.27       44.65      2.12 o
   0   3  12       11.11       12.84      1.73 o
   1   3  12      101.02       92.84      2.07 o
   2   3  12        4.48        3.11      0.91 o
   3   3  12       37.54       38.11      1.44 o
   4   3  12       49.42       50.81      1.82 o
   5   3  12        4.00        4.07      1.39 o
   6   3  12       19.99       16.93      1.60 o
   7   3  12       22.89       21.32      1.96 o
   0   4  12       59.05       67.09      2.12 o
   1   4  12      209.02      203.27      4.10 o
   2   4  12       45.28       43.42      1.31 o
   3   4  12       22.85       22.72      1.26 o
   4   4  12        5.78        5.81      1.18 o
   5   4  12        9.65       11.64      1.45 o
   6   4  12       26.59       29.67      1.79 o
   7   4  12       10.22       10.66      1.56 o
   0   5  12        0.39        3.22      1.64 o
   1   5  12       35.72       37.95      1.38 o
   2   5  12       24.07       21.87      1.17 o
   3   5  12        4.37        4.90      1.08 o
   4   5  12       12.13       11.00      1.33 o
   5   5  12       23.77       22.99      1.49 o
   6   5  12        6.43        9.24      1.54 o
   7   5  12      126.58      128.34      4.78 o
   0   6  12       53.52       54.53      2.17 o
   1   6  12       51.78       54.80      1.71 o
   2   6  12       89.91       83.31      2.23 o
   3   6  12      196.96      203.91      2.85 o
   4   6  12       78.45       80.61      2.11 o
   5   6  12       37.21       42.03      1.78 o
   6   6  12       10.89       10.16      1.58 o
   7   6  12        5.78        6.40      1.96 o
   0   7  12      195.15      224.89      4.20 o
   1   7  12       35.02       35.25      1.59 o
   2   7  12       84.22       92.07      2.13 o
   3   7  12       36.37       41.09      1.68 o
   4   7  12       35.44       41.66      1.76 o
   5   7  12       61.72       69.10      2.11 o
   6   7  12       42.72       43.88      1.89 o
   7   7  12        1.68        2.79      3.45 o
   0   8  12        0.13        1.14      1.54 o
   1   8  12        2.55        1.97      1.12 o
   2   8  12       70.61       72.35      3.66 o
   3   8  12       29.16       29.54      1.82 o
   4   8  12        6.23        6.56      1.55 o
   5   8  12       77.51       77.40      2.30 o
   6   8  12       55.16       58.96      2.11 o
   0   9  12        1.07        1.56      1.73 o
   1   9  12        2.45        3.24      1.21 o
   2   9  12       49.31       50.34      2.63 o
   3   9  12       25.84       25.10      1.85 o
   4   9  12       43.24       42.33      2.07 o
   5   9  12       18.29       19.52      2.22 o
   6   9  12       15.63       15.76      2.77 o
   0  10  12        5.38        5.30      1.76 o
   1  10  12       47.21       57.26      1.78 o
   2  10  12       91.71       99.06      3.46 o
   3  10  12       33.20       37.33      1.93 o
   4  10  12      176.54      180.77      8.13 o
   5  10  12       24.61       24.58      3.01 o
   0  11  12        0.94        0.10      1.83 o
   1  11  12      132.67      135.15      3.21 o
   2  11  12       41.69       45.53      1.90 o
   3  11  12       37.45       33.06      1.89 o
   4  11  12        4.74        6.10      2.32 o
   0  12  12       37.33       36.30      2.40 o
   1  12  12       82.26       89.31      2.17 o
   2  12  12       13.30       13.00      1.54 o
   3  12  12       37.49       37.07      3.27 o
   4  12  12        8.92       11.32      3.24 o
   1   0  13       35.70       34.50      2.10 o
   2   0  13       83.91       80.96      2.66 o
   3   0  13       20.64       20.82      1.83 o
   4   0  13       14.09       18.11      2.41 o
   5   0  13        8.69       10.93      2.24 o
   6   0  13        9.15        7.17      2.34 o
   7   0  13       86.70       69.03      5.28 o
   0   1  13       89.27       75.29      3.32 o
   1   1  13        2.89        2.38      0.99 o
   2   1  13       83.84       77.08      1.86 o
   3   1  13       20.02       20.37      1.48 o
   4   1  13       23.39       23.14      1.56 o
   5   1  13        3.02        3.56      1.62 o
   6   1  13       27.17       25.61      1.94 o
   7   1  13        7.56        7.00      1.59 o
   0   2  13        9.13       10.22      1.43 o
   1   2  13       58.23       53.58      1.52 o
   2   2  13       50.46       49.16      1.90 o
   3   2  13       55.15       63.91      1.96 o
   4   2  13        8.15        8.79      1.39 o
   5   2  13       16.56       15.39      1.57 o
   6   2  13       26.59       25.93      1.93 o
   7   2  13        5.93        5.77      2.66 o
   0   3  13       12.96       12.18      1.49 o
   1   3  13       24.32       23.00      1.21 o
   2   3  13       37.36       37.45      1.39 o
   3   3  13        1.89        3.73      1.27 o
   4   3  13       38.33       40.24      1.83 o
   5   3  13        1.82        1.10      1.33 o
   6   3  13       25.23       24.28      1.69 o
   7   3  13       33.77       33.72      5.60 o
   0   4  13        0.44        2.18      1.72 o
   1   4  13        7.96        6.89      1.07 o
   2   4  13       11.74       13.45      1.05 o
   3   4  13        7.07        9.13      1.15 o
   4   4  13       86.72       89.98      2.38 o
   5   4  13       11.71        9.85      1.51 o
   6   4  13       46.48       44.55      2.04 o
   0   5  13       75.52       77.49      3.34 o
   1   5  13       37.39       37.49      1.61 o
   2   5  13       68.50       75.73      2.09 o
   3   5  13       34.78       34.03      1.48 o
   4   5  13       24.53       28.61      1.75 o
   5   5  13       30.44       27.75      1.80 o
   6   5  13        6.94        8.12      1.62 o
   7   5  13        8.01       10.12      3.95 o
   0   6  13       52.89       60.57      2.27 o
   1   6  13       72.95       78.77      2.02 o
   2   6  13       44.03       41.56      1.66 o
   3   6  13       45.83       49.70      1.69 o
   4   6  13       14.76       15.29      1.47 o
   5   6  13        2.16        2.52      1.46 o
   6   6  13        1.30        2.65      1.41 o
   0   7  13       38.22       43.27      2.28 o
   1   7  13        0.91        0.13      1.26 o
   2   7  13        6.78        6.59      1.35 o
   3   7  13       45.38       44.11      2.25 o
   4   7  13       10.06        8.82      1.59 o
   5   7  13      100.96      107.49      2.55 o
   6   7  13       71.60       79.53      3.29 o
   0   8  13       32.07       30.24      2.00 o
   1   8  13       30.27       30.75      1.48 o
   2   8  13       25.96       25.99      1.72 o
   3   8  13       65.76       68.41      2.25 o
   4   8  13       19.45       20.34      2.06 o
   5   8  13       26.17       21.57      1.87 o
   6   8  13       36.86       37.91      2.62 o
   0   9  13       28.44       31.64      2.16 o
   1   9  13       91.56       99.14      2.47 o
   2   9  13      173.56      181.95      4.22 o
   3   9  13      134.64      145.69      3.49 o
   4   9  13      171.36      184.99      3.99 o
   5   9  13       16.13       12.30      3.50 o
   0  10  13       31.73       26.58      2.19 o
   1  10  13       21.49       24.37      1.50 o
   2  10  13       49.95       46.07      2.28 o
   3  10  13        0.10        0.79      1.47 o
   4  10  13      112.49       95.19      6.22 o
   0  11  13      261.24      253.06      5.70 o
   1  11  13        1.17        2.30      1.27 o
   2  11  13       74.51       77.32      3.85 o
   3  11  13       44.08       41.06      4.52 o
   0   0  14        2.55        7.44      2.07 o
   1   0  14        0.00        1.34      1.69 o
   2   0  14        0.12       -0.62      1.62 o
   3   0  14        1.07        2.94      1.97 o
   4   0  14        7.63       10.32      2.46 o
   5   0  14       10.85       12.06      2.52 o
   6   0  14       16.43       18.53      2.66 o
   0   1  14       13.59       14.90      1.94 o
   1   1  14       26.50       28.21      1.48 o
   2   1  14       16.45       18.20      1.53 o
   3   1  14        4.87        5.52      1.39 o
   4   1  14       10.88       11.29      1.63 o
   5   1  14       16.78       16.37      1.80 o
   6   1  14        8.52        7.77      1.73 o
   0   2  14       36.31       40.80      2.24 o
   1   2  14       15.73       19.24      1.32 o
   2   2  14       46.87       54.48      1.94 o
   3   2  14       24.33       26.05      1.66 o
   4   2  14       21.16       23.08      1.68 o
   5   2  14       67.48       72.83      3.42 o
   6   2  14       65.92       68.52      2.55 o
   0   3  14        4.10        3.26      1.60 o
   1   3  14       49.90       58.01      2.40 o
   2   3  14      111.39      121.47      3.08 o
   3   3  14       23.89       25.69      1.63 o
   4   3  14      119.37      119.59      2.66 o
   5   3  14       67.84       68.23      2.20 o
   6   3  14       11.68       11.07      1.70 o
   0   4  14       53.12       59.26      2.68 o
   1   4  14        9.57       13.02      1.34 o
   2   4  14       54.68       56.35      2.29 o
   3   4  14       12.47       17.74      1.56 o
   4   4  14       85.99       90.72      2.50 o
   5   4  14       16.09       17.19      1.62 o
   6   4  14       19.90       21.15      2.13 o
   0   5  14       17.58       19.08      2.07 o
   1   5  14       30.33       30.41      1.54 o
   2   5  14       10.53       11.08      1.51 o
   3   5  14       12.04       11.45      1.34 o
   4   5  14       13.74       15.37      1.66 o
   5   5  14       48.24       50.47      2.08 o
   6   5  14       35.69       32.80      2.55 o
   0   6  14        4.43        4.88      1.66 o
   1   6  14       35.69       35.10      1.58 o
   2   6  14       11.37       13.29      1.36 o
   3   6  14        2.89        3.57      1.41 o
   4   6  14       13.74       14.62      1.70 o
   5   6  14       34.62       35.15      1.95 o
   6   6  14       24.06       25.96      4.15 o
   0   7  14       18.15       19.31      1.94 o
   1   7  14       57.93       61.52      1.91 o
   2   7  14       21.92       22.67      1.57 o
   3   7  14       86.75       94.14      2.64 o
   4   7  14        3.08        5.09      1.57 o
   5   7  14       63.03       63.52      4.06 o
   0   8  14       17.16       19.35      2.02 o
   1   8  14       49.51       53.84      1.77 o
   2   8  14       42.27       39.88      1.75 o
   3   8  14       20.42       22.56      1.90 o
   4   8  14      117.71      116.18      3.38 o
   0   9  14        2.15        2.82      1.88 o
   1   9  14       59.59       60.91      1.86 o
   2   9  14       11.85       11.41      1.36 o
   3   9  14        5.20        4.47      1.58 o
   4   9  14       17.32       15.08      4.10 o
   0  10  14       30.79       30.11      2.34 o
   1  10  14       20.60       21.44      1.53 o
   2  10  14        5.62        6.80      1.93 o
   3  10  14       38.77       35.58      5.58 o
   1   0  15        5.90       10.56      1.93 o
   2   0  15       18.42       22.01      2.14 o
   3   0  15        3.41        3.90      2.30 o
   4   0  15        1.99        3.53      4.40 o
   5   0  15        0.26        1.83      1.97 o
   0   1  15      100.11      126.79      4.36 o
   1   1  15       20.68       25.72      1.70 o
   2   1  15       79.66       89.91      2.43 o
   3   1  15      131.68      136.82      2.83 o
   4   1  15       10.08       10.68      1.70 o
   5   1  15       17.27       16.85      1.81 o
   0   2  15        0.74        0.52      1.75 o
   1   2  15       26.66       30.01      2.03 o
   2   2  15        4.43        5.13      1.45 o
   3   2  15        6.30        5.55      1.46 o
   4   2  15        4.90        5.88      1.64 o
   5   2  15        1.26        1.27      1.59 o
   0   3  15        5.31        4.52      2.21 o
   1   3  15       10.20        9.61      1.67 o
   2   3  15        6.90        6.94      1.72 o
   3   3  15        2.15        2.28      1.33 o
   4   3  15       34.56       35.85      2.27 o
   5   3  15       42.04       43.42      2.31 o
   0   4  15        0.18        1.92      2.06 o
   1   4  15       33.47       36.40      2.33 o
   2   4  15       38.14       42.95      2.66 o
   3   4  15       67.71       73.07      2.67 o
   4   4  15      101.07      104.12      2.93 o
   5   4  15        9.92       14.52      2.15 o
   0   5  15       39.94       36.82      2.09 o
   1   5  15        1.66        3.46      1.32 o
   2   5  15       70.53       76.38      3.62 o
   3   5  15        1.03        0.82      1.82 o
   4   5  15        1.65        2.42      1.37 o
   5   5  15        3.58        2.07      1.61 o
   0   6  15       28.39       33.64      2.13 o
   1   6  15       20.74       23.68      1.47 o
   2   6  15       26.14       30.27      2.17 o
   3   6  15       19.79       19.34      2.25 o
   4   6  15       38.50       35.23      3.06 o
   5   6  15       48.26       50.42      4.74 o
   0   7  15       26.98       27.40      2.19 o
   1   7  15       98.20       94.95      2.93 o
   2   7  15        3.07        3.04      1.61 o
   3   7  15       29.89       31.66      2.21 o
   0   8  15        0.01       -0.74      1.80 o
   1   8  15       29.03       24.47      1.55 o
   2   8  15       15.21       14.93      1.41 o
   3   8  15        1.11        0.26      2.46 o
   0   9  15        1.81        3.21      2.00 o
   1   9  15        6.93        6.84      1.72 o
   2   9  15       59.37       49.02      3.09 o
   0   0  16       65.54       87.02      5.76 o
   1   0  16       40.73       40.21      5.73 o
   2   0  16        7.93       11.28      2.58 o
   3   0  16       11.66       16.79      4.27 o
   4   0  16        3.09        3.66      2.43 o
   0   1  16       78.82       83.65      3.96 o
   1   1  16       53.34       58.80      2.43 o
   2   1  16       75.16       77.46      2.44 o
   3   1  16       26.05       28.28      2.10 o
   4   1  16      101.74      101.53      3.03 o
   0   2  16       15.10       17.59      4.13 o
   1   2  16       33.81       41.01      2.87 o
   2   2  16       22.44       23.82      1.96 o
   3   2  16       13.27       10.97      1.56 o
   4   2  16       11.46       10.70      2.02 o
   0   3  16       19.64       19.85      2.70 o
   1   3  16       15.90       16.86      2.26 o
   2   3  16        1.11        1.41      1.80 o
   3   3  16        6.09        5.59      1.71 o
   4   3  16       22.71       20.42      2.10 o
   0   4  16       44.14       44.52      3.13 o
   1   4  16        5.43        5.34      1.56 o
   2   4  16       96.16      106.78      3.68 o
   3   4  16       11.82       13.67      2.13 o
   4   4  16       61.39       59.77      5.52 o
   0   5  16       89.59       80.97      3.92 o
   1   5  16       37.62       41.15      2.24 o
   2   5  16       53.85       58.49      3.15 o
   3   5  16       80.07       75.75      3.91 o
   4   5  16       47.85       40.33      4.13 o
   0   6  16      107.43      101.95      5.00 o
   1   6  16       27.70       26.38      1.71 o
   2   6  16       97.63       96.29      3.03 o
   3   6  16      100.33       97.14      6.01 o
   0   7  16       41.26       36.58      2.36 o
   1   7  16       89.14       83.31      2.10 o
   2   7  16       36.68       37.40      3.25 o
   0   8  16        1.78        0.48      3.55 o
   1   8  16       39.00       39.59      2.76 o
   2   8  16        2.74        1.27      3.86 o
   1   0  17        0.19        0.02      3.43 o
   2   0  17        9.77       11.52      4.01 o
   3   0  17        3.26        4.43      2.31 o
   0   1  17       11.30       16.37      3.96 o
   1   1  17       56.80       60.34      2.94 o
   2   1  17       27.91       25.23      2.35 o
   3   1  17       10.76       10.87      1.82 o
   4   1  17       12.97       11.79      3.56 o
   0   2  17       31.09       33.54      4.76 o
   1   2  17       74.59       78.70      3.24 o
   2   2  17       22.52       23.38      2.02 o
   3   2  17       28.34       26.50      2.97 o
   4   2  17        3.59        2.77      3.13 o
   0   3  17        3.26        6.40      3.73 o
   1   3  17       61.01       59.03      4.86 o
   2   3  17      122.42      119.49      5.54 o
   3   3  17       48.45       45.96      3.35 o
   0   4  17      125.48      120.51     14.27 o
   1   4  17       28.58       30.85      3.40 o
   2   4  17       60.83       61.53      3.80 o
   3   4  17       19.60       20.39      4.03 o
   0   5  17      126.68      117.17      6.26 o
   1   5  17       10.95        9.96      2.69 o
   0   6  17        0.16        0.17      2.09 o
   1   6  17       61.23       44.79      4.55 o
   1   0  18       35.89       34.17      4.32 o
   0   1  18       12.17       19.50      4.17 o
   1   1  18       16.90       18.71      4.45 o
   2   1  18       12.22       13.34      4.09 o
   0   2  18        7.57        6.67      3.94 o
   1   2  18      125.03      118.16      6.85 o
   2   2  18       16.63       10.84      3.19 o
 
